# Supplementary material for: Influence of different factors on coseismic deformation of the 2015 Mw7.8 earthquake in Nepal
Source: Sci Rep. 2024 Apr 26;14:9613. doi: 10.1038/s41598-024-60084-9 (PMC11053086; doi:10.1038/s41598-024-60084-9)
Supplement: Supplementary file 1 — Supplementary Information 1. [file 41598_2024_60084_MOESM1_ESM.txt]

27.2019760626	84.5316142989	-0.068345763	0.01
27.1299292695	85.5170321834	-0.039640915	0.01
27.645008445	84.3371526555	0.067193314	0.01
27.5600383058	84.6807962757	-0.022304574	0.01
27.5599886258	84.9109208076	-0.033051778	0.01
27.7300230377	84.6807995763	0.0002699194	0.01
27.6897965786	84.8556165829	-0.029282115	0.01
27.6897943239	84.9660669831	0.030779915	0.01
27.7704281264	84.8556434526	0.014177595	0.01
27.7399936433	84.9208410794	0.02539142	0.01
27.744590636	84.9510509592	0.076424137	0.01
27.7602091407	84.9212572599	0.084861554	0.01
27.7602101213	84.9506138083	0.14347783	0.01
27.7352180876	84.9804158391	0.097457051	0.01
27.7397912929	85.0106286543	0.18236601	0.01
27.7597829214	84.9806222268	0.20174518	0.01
27.7597913822	85.0108332442	0.29961756	0.01
27.7850001985	84.9210390947	0.13378601	0.01
27.7802167448	84.9506142523	0.21194427	0.01
27.8047908921	84.9212410398	0.13922587	0.01
27.805016604	84.9508222942	0.22788739	0.01
27.7804342187	84.9812288259	0.30660102	0.01
27.8050087671	84.9808316004	0.34534749	0.01
27.8050006308	85.0106366934	0.48100209	0.01
27.9838211956	84.3680023221	0.076878399	0.01
27.9000384856	84.6808011447	0.010862413	0.01
27.835005008	84.8260458694	-0.015649142	0.01
27.839573581	84.8856268903	0.055735011	0.01
27.8800025541	84.8256334276	0.057397183	0.01
27.8701978218	84.8708336856	0.1205461	0.01
27.8700002511	84.900834045	0.18437111	0.01
27.8902033639	84.8706191226	0.20251466	0.01
27.8902148727	84.9008178571	0.2694335	0.01
27.8250007774	84.9208248898	0.13550065	0.01
27.8254025939	84.9508365885	0.24095023	0.01
27.850001092	84.9258175277	0.1944247	0.01
27.8495908623	84.9508218955	0.28821328	0.01
27.8295842711	84.9808430713	0.34561825	0.01
27.8247904475	85.0112494218	0.48320031	0.01
27.849583006	84.9808358355	0.39811298	0.01
27.8449996541	85.0104307086	0.49820805	0.01
27.8845752687	84.9362678774	0.32898492	0.01
27.8796029326	84.9958462301	0.46012932	0.01
27.9150003265	84.8108334366	0.10395318	0.01
27.914791484	84.8406269696	0.18478598	0.01
27.9350007845	84.810833437	0.16076602	0.01
27.9347955701	84.8408320086	0.25365996	0.01
27.9204285481	84.8858223979	0.33335963	0.01
27.9652000025	84.8258390775	0.30278623	0.01
27.9652054359	84.8856312661	0.38623619	0.01
27.9204316126	84.9362789607	0.40857086	0.01
27.9202209424	84.9958344198	0.45191482	0.01
27.9647910959	84.9358244246	0.38749897	0.01
27.9554170219	84.9808325439	0.40038666	0.01
27.9549990794	85.0112499597	0.38838843	0.01
27.975001478	84.980416764	0.30583757	0.01
27.9753971646	85.0108341661	0.27766037	0.01
28.0297873109	84.6255939984	0.0096397428	0.01
28.0095860285	84.7060395471	0.054026488	0.01
27.9950002509	84.7508320654	0.14506017	0.01
27.9950001014	84.7808318219	0.24921961	0.01
28.0147918696	84.7508320276	0.17708711	0.01
28.0147919142	84.7808345633	0.26790014	0.01
28.0499986234	84.705828812	0.07182119	0.01
28.0499988148	84.7660427937	0.22795391	0.01
28.110244703	84.6254438864	0.039168682	0.01
28.1104205344	84.7360430934	0.11649793	0.01
28.0095734111	84.8258406494	0.35478246	0.01
28.0096008364	84.8856245926	0.34076968	0.01
28.0499983269	84.8258258414	0.31276003	0.01
28.0397824418	84.870840974	0.28557914	0.01
28.0397860693	84.9006223314	0.2029389	0.01
28.0599998888	84.8704254216	0.19467324	0.01
28.0645846391	84.9004094864	0.10888684	0.01
27.9995817232	84.921249536	0.30046082	0.01
27.9950074142	84.9512490856	0.26467642	0.01
28.0200082382	84.9258431683	0.19310865	0.01
28.014999392	84.9504161781	0.16183092	0.01
27.9991668399	84.9808310605	0.18082228	0.01
27.994791858	85.0108213654	0.15815991	0.01
28.0150088596	84.9808244032	0.0846821	0.01
28.0189489084	85.0104270348	0.031951386	0.01
28.03541019	84.9258264048	0.1314161	0.01
28.0354087905	84.9508234758	0.076641612	0.01
28.0550006862	84.9212398529	0.064889893	0.01
28.0549931341	84.9508366451	0.0000626	0.01
28.0391571386	84.9812598776	-0.029180346	0.01
28.0345926476	85.0112376511	-0.082191095	0.01
28.0599915227	84.9808200035	-0.10178665	0.01
28.0595628418	85.010833525	-0.18958281	0.01
28.0904207035	84.825611072	0.20048921	0.01
28.0902047193	84.8856366174	0.098123334	0.01
28.1350026068	84.8258356709	0.1298651	0.01
28.130401435	84.8856240486	0.1038159	0.01
28.0899855982	84.9454352318	-0.028025063	0.01
28.080225659	84.9812401173	-0.16592999	0.01
28.0799908087	85.0104053946	-0.27562621	0.01
28.1000081139	84.9812517484	-0.17208642	0.01
28.0999998696	85.0112494159	-0.27659541	0.01
28.1304337465	84.9458182869	-0.020035362	0.01
28.120407696	84.9812401352	-0.14271934	0.01
28.1199981616	85.0112619539	-0.27101997	0.01
28.1450005301	84.9854282065	-0.12983909	0.01
28.140208167	85.0108342382	-0.23208483	0.01
27.5197882194	85.0856383468	-0.027819125	0.01
27.5196454922	85.2105415106	-0.025325438	0.01
27.6004505944	85.0904206321	0.0059924377	0.01
27.5799835468	85.1759797647	0.026572557	0.01
27.5800034062	85.2407897532	0.071679696	0.01
27.6202574726	85.1808165867	0.12561481	0.01
27.6204373342	85.2408399022	0.13914306	0.01
27.5198160111	85.3307047909	0.030817155	0.01
27.5150602158	85.4513257586	0.058632933	0.01
27.5802907544	85.301092799	0.10711754	0.01
27.5802099448	85.3658090294	0.15389447	0.01
27.6150413402	85.2910402592	0.16665956	0.01
27.6102106403	85.3206253322	0.19816543	0.01
27.6353978244	85.291039918	0.22544271	0.01
27.6350214933	85.3206511172	0.29062894	0.01
27.6102302207	85.3508074889	0.24467002	0.01
27.6101609546	85.3808626856	0.26009455	0.01
27.6349996404	85.3508343432	0.34506956	0.01
27.6302552305	85.3810436543	0.37078598	0.01
27.5699502487	85.4110118862	0.12739715	0.01
27.5701818296	85.4408968623	0.14141665	0.01
27.5904163745	85.4110108415	0.20672579	0.01
27.5902585276	85.4410085818	0.23389968	0.01
27.5697911747	85.4710434893	0.15106238	0.01
27.5695600458	85.5004135888	0.19527139	0.01
27.5900513865	85.471075599	0.2320382	0.01
27.5900546279	85.5010742603	0.28432363	0.01
27.614976467	85.4110402821	0.2965633	0.01
27.6151855215	85.4405956889	0.33009741	0.01
27.6352574713	85.4104189572	0.40910408	0.01
27.6350023809	85.4408336186	0.42897856	0.01
27.6102090753	85.4705951033	0.32908463	0.01
27.6102102023	85.500802361	0.3727169	0.01
27.6349996413	85.4708332745	0.45415589	0.01
27.6351828483	85.5006287864	0.49905673	0.01
27.6696089335	85.0556298914	0.074491106	0.01
27.6696701978	85.1206623212	0.14395872	0.01
27.7000229855	85.0406405933	0.15953819	0.01
27.69979254	85.0758317675	0.18522957	0.01
27.7201872451	85.0454321471	0.21569726	0.01
27.719974903	85.0756119271	0.27737135	0.01
27.6999872144	85.1056585064	0.23172307	0.01
27.6998052769	85.1310573685	0.27622035	0.01
27.725208384	85.1156270588	0.41925821	0.01
27.7200284136	85.1360405775	0.40861282	0.01
27.6550164409	85.1612315199	0.16747843	0.01
27.6548084354	85.195809339	0.16356252	0.01
27.6797757901	85.1658521064	0.2085512	0.01
27.6551907391	85.2306254936	0.18217	0.01
27.6549992084	85.2560441133	0.25853166	0.01
27.674978719	85.2608351723	0.42238662	0.01
27.7247614078	85.1706279341	0.49879423	0.01
27.7200016911	85.2004147835	0.54195082	0.01
27.6997566086	85.226041035	0.46193036	0.01
27.6995640064	85.261067025	0.51969159	0.01
27.7247752261	85.2258330645	0.60301751	0.01
27.7198100775	85.2562462387	0.62332392	0.01
27.7400216275	85.0412358555	0.32113054	0.01
27.7400127298	85.0706259714	0.37981567	0.01
27.7654051644	85.0408340992	0.42017391	0.01
27.760440406	85.071237152	0.49913803	0.01
27.7450012194	85.1056250847	0.49207312	0.01
27.744807319	85.140606333	0.55746204	0.01
27.764792252	85.1058356723	0.59168541	0.01
27.7647919264	85.1406062578	0.67264211	0.01
27.7850117286	85.041038972	0.49674448	0.01
27.7847917788	85.0712520192	0.58250177	0.01
27.8045843232	85.0458342532	0.59004825	0.01
27.804976373	85.0808324589	0.64665872	0.01
27.7904047551	85.1208220499	0.69544214	0.01
27.7449697432	85.1708322223	0.60346335	0.01
27.7399998706	85.1958363789	0.63931501	0.01
27.7649854095	85.1658372626	0.71190691	0.01
27.7648247915	85.1960616641	0.76041561	0.01
27.7398091506	85.2308341246	0.68740964	0.01
27.7397925185	85.2604169713	0.72055763	0.01
27.7550001221	85.2158520513	0.73430353	0.01
27.7602267152	85.2608574547	0.84832454	0.01
27.7950010215	85.1810175786	0.7658661	0.01
27.7904523855	85.2412483123	0.83250231	0.01
27.6600002212	85.2908334197	0.36379722	0.01
27.6550000982	85.3208355645	0.38453615	0.01
27.6802076995	85.2909896387	0.49030581	0.01
27.6750003972	85.315807416	0.48082319	0.01
27.6550000983	85.3508343436	0.42644843	0.01
27.6549764916	85.3808329832	0.48082623	0.01
27.6748356174	85.3508047382	0.5322262	0.01
27.6751623729	85.380863211	0.58257467	0.01
27.7050002894	85.2908329718	0.61449552	0.01
27.7050002893	85.3208355654	0.6419639	0.01
27.7249996922	85.2908580574	0.73114842	0.01
27.7249997936	85.3208355659	0.75171804	0.01
27.6949785554	85.3458329241	0.61566657	0.01
27.7052293028	85.3458060835	0.71742469	0.01
27.6950006657	85.3808331214	0.71585447	0.01
27.7202533189	85.3510448556	0.82930672	0.01
27.7199760418	85.3808334325	0.86510533	0.01
27.6550000986	85.4108319018	0.52267355	0.01
27.6547409851	85.441040187	0.54987049	0.01
27.6749506168	85.4110112978	0.6550293	0.01
27.6750497153	85.440627695	0.7088235	0.01
27.6550000992	85.4708332749	0.59200633	0.01
27.6749727179	85.4712489334	0.74086761	0.01
27.6749417514	85.5008355213	0.77664447	0.01
27.6950264187	85.4106200626	0.78624201	0.01
27.6950531685	85.4406593952	0.82751948	0.01
27.7150010389	85.4106513673	0.88980657	0.01
27.7149473791	85.4410086803	0.9282791	0.01
27.6950015775	85.470659151	0.85220885	0.01
27.6952100541	85.5004148028	0.88201636	0.01
27.7149481801	85.4706273968	0.93733948	0.01
27.7147383574	85.5006218815	0.97621226	0.01
27.7549816739	85.3058352058	0.88053423	0.01
27.7504197801	85.3660766861	0.95695108	0.01
27.7951477041	85.3056311649	0.8739391	0.01
27.7849774867	85.3506534526	0.92861456	0.01
27.7802364684	85.3801502892	0.94520378	0.01
27.8049798983	85.3508333339	0.84210199	0.01
27.8050477276	85.3806248297	0.86059433	0.01
27.7500012949	85.426044307	1.0030917	0.01
27.7496668982	85.4856603116	1.04188	0.01
27.7802357224	85.4105609287	0.9692601	0.01
27.784999749	85.4410391225	0.9761337	0.01
27.8049758235	85.4106513233	0.87322801	0.01
27.8002578637	85.4410083014	0.9058916	0.01
27.780000706	85.4709004775	0.99823976	0.01
27.7799695435	85.5012866427	1.0257891	0.01
27.8048184532	85.4710366182	0.91334653	0.01
27.799972514	85.5008323082	0.9375006	0.01
27.4949129732	85.5464992603	0.047642309	0.01
27.4950370315	85.6065864478	0.092639245	0.01
27.5348545783	85.5460062285	0.16331461	0.01
27.5349683643	85.6065037887	0.20114572	0.01
27.495006121	85.6711629595	0.11622088	0.01
27.4903891592	85.7316727487	0.16288419	0.01
27.5351772667	85.6714610192	0.23658617	0.01
27.524861259	85.7167105113	0.23909582	0.01
27.5250365522	85.7516630333	0.26912153	0.01
27.5450344604	85.7168759607	0.33167815	0.01
27.5697598513	85.5312491848	0.23342325	0.01
27.5695820945	85.5614538858	0.25252825	0.01
27.5902382309	85.531254756	0.33051547	0.01
27.5900020118	85.5614213417	0.3552449	0.01
27.5699684239	85.591744935	0.27170339	0.01
27.5696494754	85.626414821	0.3060576	0.01
27.5900015264	85.5915022896	0.36178872	0.01
27.5900002731	85.6217068025	0.40022996	0.01
27.6152111835	85.5310765546	0.43603048	0.01
27.6149709725	85.5616686176	0.46602705	0.01
27.6350302862	85.5314948684	0.55418962	0.01
27.6349996418	85.5616688453	0.58183372	0.01
27.6150010914	85.591667624	0.48648167	0.01
27.615002181	85.6264561673	0.53293526	0.01
27.6350012996	85.5962130533	0.60887069	0.01
27.5699997979	85.6517107212	0.34034821	0.01
27.5698976287	85.6866248571	0.40183622	0.01
27.5950010863	85.6566702914	0.48601666	0.01
27.5952094832	85.686834627	0.56964988	0.01
27.5649994963	85.7169196618	0.44471288	0.01
27.5648639727	85.7516653051	0.48925447	0.01
27.5849646618	85.7166670784	0.56517488	0.01
27.5952435227	85.7166246184	0.65845942	0.01
27.6149341709	85.6615043061	0.62084967	0.01
27.6148252584	85.6916645633	0.69455928	0.01
27.6349658794	85.6568763656	0.71721935	0.01
27.6347918783	85.6869177999	0.77377433	0.01
27.6203209015	85.7365772144	0.77452254	0.01
27.4901157944	85.7966745524	0.20427665	0.01
27.4799581875	85.8418748521	0.18709415	0.01
27.4749997948	85.8716663988	0.16483432	0.01
27.5000772338	85.8418263026	0.28291717	0.01
27.4949169975	85.8718217059	0.27519634	0.01
27.5250009388	85.7816662476	0.3208271	0.01
27.5251681538	85.8116704766	0.36874616	0.01
27.5450004431	85.7816662479	0.42693922	0.01
27.5447912283	85.8115074712	0.47956112	0.01
27.5202514938	85.841619897	0.37804884	0.01
27.5200021237	85.8715098843	0.37914249	0.01
27.5450000456	85.841717446	0.48600686	0.01
27.4799581052	85.9016191683	0.2099482	0.01
27.4797034927	85.9316148743	0.21507774	0.01
27.5051252317	85.901458323	0.31975275	0.01
27.5000432989	85.9316686763	0.29747045	0.01
27.4850420874	85.9766692908	0.23850532	0.01
27.5202507023	85.9015652685	0.4037672	0.01
27.5248350558	85.9316659704	0.39993757	0.01
27.5449127403	85.9016681213	0.50621206	0.01
27.5402557339	85.9313538317	0.46739045	0.01
27.5300458145	85.9767053585	0.39019215	0.01
27.5700013175	85.781502103	0.55377024	0.01
27.5947933391	85.7816642724	0.70249498	0.01
27.5900005314	85.8116692845	0.74045134	0.01
27.5647950487	85.8416655588	0.60759598	0.01
27.565040033	85.8714569972	0.60368609	0.01
27.5897498187	85.8416667317	0.7289077	0.01
27.5850374581	85.8719240719	0.67337465	0.01
27.6202657619	85.7965093082	0.7930423	0.01
27.6200809381	85.8566179268	0.75412309	0.01
27.5647937868	85.9016668068	0.57185882	0.01
27.5649999481	85.9316677734	0.53417659	0.01
27.5850004059	85.9016689946	0.64647382	0.01
27.5897052307	85.9314574643	0.61786938	0.01
27.5749565832	85.9766683381	0.50797045	0.01
27.6198711808	85.9168763119	0.63692349	0.01
27.6050008641	85.9616665533	0.57502228	0.01
27.6050027477	85.9914579261	0.48061183	0.01
27.6250003684	85.9616665536	0.51239485	0.01
27.6250003685	85.9916653327	0.40853068	0.01
27.6551500289	85.5617073113	0.73559338	0.01
27.6801784726	85.5313897291	0.84974307	0.01
27.679731863	85.561873953	0.86241877	0.01
27.6547907061	85.5917046353	0.76022625	0.01
27.654937049	85.6220407414	0.79124951	0.01
27.6749693131	85.5916673803	0.88448715	0.01
27.6749999212	85.6216220187	0.91971564	0.01
27.7102118972	85.5463313985	1.0092969	0.01
27.7099083912	85.6113396805	1.0469073	0.01
27.6694886712	85.6711629432	0.90375203	0.01
27.6651753702	85.7317163836	0.88238561	0.01
27.6999668366	85.656461303	0.98241007	0.01
27.6950688591	85.6869185936	0.95969784	0.01
27.7252083616	85.6464616906	1.0954541	0.01
27.7152084132	85.6914553693	0.94670725	0.01
27.6950000354	85.721876536	0.92013246	0.01
27.7150658364	85.7170829276	0.87462378	0.01
27.715416937	85.7512977439	0.78114796	0.01
27.7549101128	85.5464973627	1.0652574	0.01
27.7450301348	85.591626441	1.1044892	0.01
27.7450040085	85.6264596474	1.100184	0.01
27.7646439591	85.5918715527	1.0502973	0.01
27.764792559	85.6268358542	0.98538166	0.01
27.7849408934	85.5312500297	1.0064982	0.01
27.7849999717	85.5612899146	0.97921151	0.01
27.8050304522	85.5310793039	0.88932365	0.01
27.8050299904	85.6216700256	0.67985624	0.01
27.7400344079	85.6565043362	0.99932897	0.01
27.7351741779	85.6764975029	0.97588426	0.01
27.7552065509	85.6468389255	0.97101861	0.01
27.7650338775	85.6964573994	0.74892902	0.01
27.7349651072	85.7164582749	0.81288564	0.01
27.7647881744	85.7569170071	0.5321787	0.01
27.7849997256	85.6567046028	0.78173274	0.01
27.7848590049	85.6870371936	0.66507739	0.01
27.8049341187	85.6867113879	0.5706563	0.01
27.7802428591	85.716711226	0.59837419	0.01
27.8004547561	85.7212079024	0.47895998	0.01
27.7949998645	85.7371256307	0.48292971	0.01
27.7951740265	85.756458167	0.4184505	0.01
27.6647975353	85.7964625946	0.80183095	0.01
27.6548287448	85.8418740144	0.73341924	0.01
27.6550027699	85.8714544269	0.65757179	0.01
27.6748349478	85.8414599646	0.6527074	0.01
27.6949981158	85.7818741895	0.69838786	0.01
27.714755707	85.811458673	0.47762224	0.01
27.6950382938	85.8418761379	0.49867728	0.01
27.694955261	85.8716693391	0.39167908	0.01
27.7149981133	85.8419216777	0.37445533	0.01
27.7150824572	85.8717188645	0.25551084	0.01
27.654917022	85.9020302188	0.56337565	0.01
27.6499112496	85.9616660016	0.40851256	0.01
27.649909083	85.9912488935	0.30664054	0.01
27.6652517356	85.9566158689	0.29507589	0.01
27.6701650269	85.9913039948	0.1456621	0.01
27.6950457178	85.9016641064	0.28298092	0.01
27.6950028159	85.9314602627	0.19016343	0.01
27.7150427137	85.9316673471	0.059313137	0.01
27.6952513841	85.9670836697	0.066560127	0.01
27.6902513214	85.9917650716	0.014254557	0.01
27.714999568	85.9616665554	-0.0017751874	0.01
27.7152084391	85.9918751334	-0.050806105	0.01
27.7445457091	85.7868707004	0.46603858	0.01
27.7598705478	85.781715015	0.41294253	0.01
27.7601309236	85.8117156765	0.31251583	0.01
27.7395859501	85.8413025351	0.22751307	0.01
27.7350812088	85.8715112273	0.14144754	0.01
27.759674933	85.8466145368	0.16558523	0.01
27.7853791924	85.7766205422	0.35257992	0.01
27.7849999447	85.7962491739	0.27008149	0.01
27.7802875295	85.8162568302	0.1934882	0.01
27.8049262847	85.786618023	0.25716063	0.01
27.8049610497	85.8167187094	0.16613707	0.01
27.7901300774	85.8666126841	0.054335818	0.01
27.7700059613	85.9516563488	-0.079661243	0.01
27.8396091188	85.0604048808	0.63378918	0.01
27.8395723738	85.1210023448	0.73361021	0.01
27.8797936428	85.0608376432	0.5695138	0.01
27.8801947169	85.1208147863	0.64520973	0.01
27.8397937935	85.1808695267	0.72642171	0.01
27.8395648704	85.2413184525	0.71411932	0.01
27.8798436248	85.1812298371	0.63611877	0.01
27.8798488746	85.2462021869	0.56900883	0.01
27.9204162273	85.0608383883	0.48029438	0.01
27.9204199821	85.1208359545	0.51521885	0.01
27.9545835688	85.0412339499	0.3671197	0.01
27.9550010392	85.0754185772	0.36017957	0.01
27.9750236816	85.0454197487	0.25508514	0.01
27.9750128631	85.0760249745	0.22203892	0.01
27.9550142692	85.1060237775	0.34625632	0.01
27.9449862889	85.1358338811	0.42014837	0.01
27.9749723997	85.1062655904	0.21518829	0.01
27.9102395226	85.1660032666	0.53642339	0.01
27.9100339499	85.195855511	0.53722417	0.01
27.9350002481	85.1658356039	0.46399868	0.01
27.9304151085	85.1962315047	0.42964533	0.01
27.9100002528	85.2308320561	0.49446577	0.01
27.9152068111	85.2612489332	0.43446466	0.01
27.9302100068	85.2308095449	0.38141429	0.01
27.9348304761	85.2606035317	0.32165331	0.01
27.9549842093	85.17081326	0.33650157	0.01
27.9549816047	85.2012505545	0.29172587	0.01
27.9753842258	85.1708339301	0.17196448	0.01
27.9500358166	85.2312283025	0.2547012	0.01
27.9547531076	85.2608340048	0.22587471	0.01
27.9649985274	85.2662732125	0.14070386	0.01
27.9750004763	85.2554166558	0.058395337	0.01
27.8397936934	85.3054698565	0.71658391	0.01
27.8253943088	85.3508354381	0.76661015	0.01
27.8249521241	85.3808328926	0.7700932	0.01
27.8498158278	85.350887316	0.67023706	0.01
27.8495794582	85.3811008526	0.66151804	0.01
27.8752089447	85.2958098065	0.55610335	0.01
27.8647711812	85.3258584098	0.63459361	0.01
27.8903963576	85.2905781812	0.46075878	0.01
27.8903960301	85.3203887531	0.44059038	0.01
27.8851848239	85.3760414989	0.44292903	0.01
27.8295823906	85.4106509864	0.75754786	0.01
27.8247922914	85.4406285018	0.78659415	0.01
27.8497932573	85.4107703864	0.6279003	0.01
27.8495557498	85.4406915798	0.65181357	0.01
27.8247653161	85.4710362529	0.80780631	0.01
27.8447658892	85.4708345011	0.65812188	0.01
27.8450552209	85.5004515049	0.59951633	0.01
27.8700247452	85.410829001	0.51393813	0.01
27.8852061524	85.4158340385	0.3933444	0.01
27.8850238931	85.4362230464	0.34424809	0.01
27.914584537	85.2904150723	0.39483356	0.01
27.9104608402	85.3208086959	0.35480148	0.01
27.9347739505	85.2904159728	0.27333787	0.01
27.9350002511	85.3258316355	0.23472486	0.01
27.9101433451	85.3558320687	0.30852073	0.01
27.905372329	85.3858303155	0.28058317	0.01
27.9349767663	85.3558573728	0.19934063	0.01
27.9301625007	85.3904460942	0.17174768	0.01
27.955001614	85.2904171433	0.16335481	0.01
27.9550002922	85.3212514106	0.12357	0.01
27.9752288028	85.2910450138	0.012795895	0.01
27.9503953565	85.35559919	0.057141744	0.01
27.9449997883	85.3954164668	0.039154053	0.01
27.9749755694	85.3856526748	-0.16250555	0.01
27.9152088905	85.4058343957	0.21492158	0.01
27.904790959	85.4360429924	0.23866713	0.01
27.9347428539	85.4210383892	0.066579789	0.01
27.9349752642	85.4554480346	-0.013680751	0.01
27.9148194898	85.515658283	-0.030541638	0.01
27.9350005072	85.4858324395	-0.077753603	0.01
27.9549989571	85.4160430501	-0.078078978	0.01
27.9554402156	85.4362556617	-0.14473222	0.01
27.9552333075	85.4558016002	-0.19371526	0.01
27.9747941271	85.4205919705	-0.23883528	0.01
27.9749735222	85.4505878304	-0.27393577	0.01
27.9502084609	85.4807634998	-0.181163	0.01
27.950205374	85.5110375887	-0.21681672	0.01
27.9750007508	85.4812512571	-0.32383713	0.01
27.9746095774	85.510866921	-0.31731653	0.01
27.9950228112	85.0408182436	0.12171295	0.01
27.994791133	85.0760419427	0.095712215	0.01
28.0200008021	85.040859945	-0.077396691	0.01
28.0252085562	85.0756227687	-0.1473159	0.01
28.0406245023	85.0408342651	-0.16995279	0.01
28.0450014012	85.07126669	-0.26393583	0.01
28.0608435416	85.0412368058	-0.29327044	0.01
28.0650008659	85.0708342823	-0.36000514	0.01
28.0404451612	85.1008363311	-0.31423655	0.01
28.0354169365	85.1308346515	-0.33116212	0.01
28.0650151938	85.1054132511	-0.43387792	0.01
28.0600012591	85.1354127865	-0.4941622	0.01
28.004984715	85.1558466434	-0.089878179	0.01
28.0047912783	85.1758534653	-0.084794991	0.01
28.0041666783	85.1958353047	-0.13622327	0.01
28.0151948351	85.1656080936	-0.20497239	0.01
27.9950006203	85.2562726521	-0.088022254	0.01
28.0152266103	85.2260628527	-0.30106696	0.01
28.0349998684	85.1658509421	-0.37268445	0.01
28.0452087772	85.1658132503	-0.45684016	0.01
28.0449863587	85.1854172913	-0.45108804	0.01
28.0645683336	85.1656448405	-0.53094786	0.01
28.0599821776	85.1958363175	-0.53372908	0.01
28.0350000141	85.2162308089	-0.44529217	0.01
28.0352064222	85.2562501058	-0.46952826	0.01
28.0602061454	85.2260421289	-0.58949834	0.01
28.0597740106	85.2608346703	-0.5852356	0.01
28.084987043	85.0412475437	-0.39166132	0.01
28.0845999898	85.0708180645	-0.44317698	0.01
28.1041889499	85.0408469866	-0.37908491	0.01
28.1054051067	85.0708345918	-0.48475131	0.01
28.0949183938	85.1204700592	-0.52743572	0.01
28.125208616	85.0756405449	-0.4707925	0.01
28.1450234639	85.0408181535	-0.3196663	0.01
28.1449900269	85.0750166441	-0.41329309	0.01
28.1345842362	85.1205688675	-0.48573783	0.01
28.1108715176	85.2111434159	-0.58777392	0.01
27.9945822511	85.2858354741	-0.10639822	0.01
27.9949767276	85.3208644755	-0.19382457	0.01
28.0047699321	85.3454171187	-0.29886177	0.01
27.9950466717	85.3810114826	-0.30807501	0.01
28.0249995968	85.345443043	-0.47852519	0.01
28.0149778417	85.3856527316	-0.45762849	0.01
28.0452090303	85.2958085585	-0.53083658	0.01
28.0448128899	85.3212515293	-0.54819173	0.01
28.060167181	85.2908091467	-0.60372275	0.01
28.0600440498	85.3256536318	-0.63115013	0.01
28.0498396128	85.3706277186	-0.61680317	0.01
27.9949281938	85.415804323	-0.36573604	0.01
28.0148404315	85.41079904	-0.50702912	0.01
28.0150243802	85.4456262001	-0.52543128	0.01
27.9949976233	85.4808306828	-0.44122982	0.01
27.9949996845	85.5108696804	-0.41088763	0.01
28.0149678042	85.481241404	-0.54448611	0.01
28.0150007429	85.5108341766	-0.49266741	0.01
28.0496585342	85.4312803638	-0.63530415	0.01
28.0494509136	85.4954497262	-0.61716449	0.01
28.0949615006	85.3104188607	-0.68662208	0.01
28.0904403783	85.3708384568	-0.72093278	0.01
28.1246039215	85.2954150654	-0.62223512	0.01
28.1245627875	85.3258574907	-0.6867823	0.01
28.14498022	85.2956232336	-0.56313568	0.01
28.1449770629	85.325833997	-0.5895586	0.01
28.1304384438	85.3712553966	-0.66442859	0.01
28.1102736986	85.4613225128	-0.65039372	0.01
27.8349713187	85.5262489273	0.6551798	0.01
27.845183679	85.5760421645	0.41671062	0.01
27.8550270333	85.5566677234	0.28978321	0.01
27.8495830199	85.6212510539	0.26432562	0.01
27.8849721897	85.5764617704	0.012281734	0.01
27.8649996016	85.6367034408	0.081427269	0.01
27.8750000792	85.6266672103	0.001911683	0.01
27.8949714075	85.6066665186	-0.082272828	0.01
27.825347595	85.686831822	0.39355007	0.01
27.845000603	85.646628993	0.20992547	0.01
27.8549681939	85.6766661744	0.17764898	0.01
27.8346855037	85.7317083811	0.29940686	0.01
27.8748250637	85.677080325	0.025044495	0.01
27.8898896545	85.6569579882	-0.079097085	0.01
27.8896565438	85.6916672299	-0.040043309	0.01
27.8650326394	85.7168703603	0.15896066	0.01
27.8651083287	85.7470360439	0.24234746	0.01
27.8849984516	85.7215001174	0.075623125	0.01
27.915150595	85.5412122073	-0.12524065	0.01
27.9351803181	85.5412470141	-0.20012869	0.01
27.9354112301	85.5717053704	-0.2724925	0.01
27.9204796265	85.6165525923	-0.25041062	0.01
27.9646193409	85.555955287	-0.31149933	0.01
27.9611259793	85.6166366265	-0.31535447	0.01
27.9203828068	85.6720012901	-0.19776696	0.01
27.9147911794	85.7566682866	0.15727249	0.01
27.9299976355	85.7220848837	-0.092302017	0.01
27.9650338451	85.6765768723	-0.24421825	0.01
27.9545504266	85.721245014	-0.11881215	0.01
27.9550033882	85.7462072999	-0.03996988	0.01
27.9749284342	85.7217093718	-0.15777533	0.01
27.9752801207	85.7520344379	-0.055950761	0.01
27.8348475362	85.7966212167	0.25068155	0.01
27.8250411558	85.8416680231	0.14815481	0.01
27.8249214488	85.8721375613	0.06060211	0.01
27.8449646713	85.8414119886	0.19544892	0.01
27.8449996625	85.8712506412	0.11396665	0.01
27.8750752802	85.7966652895	0.29034695	0.01
27.8752926073	85.8567697827	0.25633612	0.01
27.8348315506	85.9166694387	-0.029316233	0.01
27.8305924301	85.9820406382	-0.11894645	0.01
27.8650005536	85.9066665191	0.065456495	0.01
27.8846669032	85.9065124763	0.20296872	0.01
27.8847446044	85.9370267452	0.044183888	0.01
27.8705080794	85.9866732495	-0.083332196	0.01
27.9095834662	85.7816667413	0.2865372	0.01
27.909583472	85.8116655201	0.31928432	0.01
27.930411059	85.7820376939	0.21885246	0.01
27.9300413656	85.8116691382	0.27553558	0.01
27.9196677101	85.861197595	0.26714587	0.01
27.9549553078	85.7817096474	0.14135322	0.01
27.9499245693	85.8115029774	0.24532433	0.01
27.9716407335	85.7858021381	0.069205835	0.01
27.970040538	85.8166191784	0.13889937	0.01
27.9552472105	85.841716605	0.19644451	0.01
27.949830518	85.8768771988	0.13524063	0.01
27.9704147659	85.877035093	0.060740352	0.01
27.9095335581	85.9070720299	0.20896423	0.01
27.9053303342	85.9375030379	0.078382604	0.01
27.9300438119	85.911613434	0.11050256	0.01
27.9299970325	85.9416665073	0.03234724	0.01
27.9194430016	85.9823059537	-0.062349867	0.01
27.9504165329	85.9116713557	0.056451581	0.01
27.9551658403	85.9416678946	-0.0079603996	0.01
27.9750006821	85.9112506379	-0.0090075368	0.01
27.9704511465	85.9423905873	-0.070839137	0.01
27.9599963318	85.9866650606	-0.11767582	0.01
28.0095876748	85.5562167801	-0.43519303	0.01
28.0095273338	85.6158420231	-0.36790237	0.01
28.0503894808	85.5562545769	-0.53388047	0.01
28.0503579919	85.6164186062	-0.42729309	0.01
28.0044816036	85.6770397688	-0.24862348	0.01
28.0047571726	85.7367592761	-0.16086936	0.01
28.0496563819	85.6762460871	-0.35261667	0.01
28.0449239395	85.7367196201	-0.28322741	0.01
28.1111557271	85.5861705783	-0.53340685	0.01
28.110771162	85.7065514081	-0.44397458	0.01
28.00454923	85.7762888025	-0.051606651	0.01
27.99499657	85.8117185793	0.054409966	0.01
28.0150388051	85.7764148475	-0.077765696	0.01
28.0195832102	85.8120793632	-0.066298775	0.01
28.0095415004	85.8568692652	-0.056810852	0.01
28.0403754515	85.7820821058	-0.1901817	0.01
28.0400003195	85.8116683565	-0.17446983	0.01
28.0604531195	85.7815749847	-0.29977831	0.01
28.0599191641	85.8116226008	-0.25921655	0.01
28.0504576117	85.856773428	-0.20143029	0.01
28.029223518	85.9516597389	-0.13495837	0.01
28.1152328066	85.8307412752	-0.31682286	0.01
28.1113845799	85.9519132602	-0.18725578	0.01
27.0103675617	86.4393747968	0.0043450468	0.01
26.9448155083	87.2735571563	0.014431943	0.01
27.4051707012	86.061686357	0.046488333	0.01
27.4051082927	86.1718116312	0.023902899	0.01
27.4701166793	86.0217853361	0.1630059	0.01
27.4699994171	86.0466656198	0.15871833	0.01
27.4902594971	86.0214090771	0.25669363	0.01
27.4952096642	86.0513967643	0.21861851	0.01
27.4802078961	86.0867533519	0.14103775	0.01
27.5302551116	86.0366743049	0.31616601	0.01
27.5300489235	86.0916626266	0.20712714	0.01
27.5048007125	86.1718907045	0.080491841	0.01
27.4550948281	86.3368142518	0.0047085481	0.01
27.5799365103	86.0362207882	0.37315604	0.01
27.5698401978	86.0714621896	0.30652782	0.01
27.5695782922	86.102137272	0.20565474	0.01
27.5902586949	86.0765513516	0.24459791	0.01
27.5901105505	86.1017912162	0.17329821	0.01
27.6249995476	86.0267273941	0.27040839	0.01
27.614905913	86.0516655639	0.23374347	0.01
27.645208945	86.0168226073	0.21191059	0.01
27.6403057916	86.0516699591	0.11951984	0.01
27.619905607	86.0813943972	0.1266074	0.01
27.619785753	86.1019945805	0.10407151	0.01
27.6452084469	86.0764619926	0.060412515	0.01
27.6402577883	86.1018768021	0.011465629	0.01
27.6048041657	86.1715965257	0.054321498	0.01
27.6645823519	86.0270803	0.067871206	0.01
27.6698367262	86.0466720485	0.01069998	0.01
27.6904142016	86.0219351397	-0.027566917	0.01
27.6900020633	86.0513424219	-0.051868711	0.01
27.6800040013	86.0868524369	-0.049108811	0.01
27.7302337439	86.0367589413	-0.10260499	0.01
27.7302458897	86.0872717789	-0.11558732	0.01
27.7051572706	86.1716783075	-0.044871453	0.01
27.6549202997	86.3367437758	-0.010993576	0.01
27.549716444	86.666969991	-0.019104963	0.01
27.8549627606	86.122558328	-0.11179764	0.01
27.8550133688	86.3424828354	-0.0073202043	0.01
28.0546539854	86.126834237	-0.07570073	0.01
28.053110804	86.3466396456	0.018192027	0.01
27.9457881159	86.6738459564	0.03946925	0.01
27.7373289237	87.3287782867	0.0034559914	0.01
28.3556209578	84.4616654914	0.083442561	0.01
28.2050027346	84.7408383338	0.028132826	0.01
28.1800006382	84.8256282637	0.016706565	0.01
28.1800092787	84.8764613396	0.013638759	0.01
28.2302106886	84.8260265464	-0.067466974	0.01
28.2300028326	84.876243187	-0.091537245	0.01
28.305420536	84.74083949	0.040171437	0.01
28.3047948446	84.8508552974	-0.033534862	0.01
28.2050650024	84.9608294186	-0.0982517	0.01
28.1704176214	85.0304327764	-0.24035716	0.01
28.1699872547	85.0604303968	-0.30727977	0.01
28.1949898538	85.0308346926	-0.19453961	0.01
28.1954274689	85.0562300428	-0.23275208	0.01
28.1697912768	85.0812340948	-0.33160341	0.01
28.1645826546	85.1108317279	-0.39927864	0.01
28.190417691	85.0812673183	-0.26488087	0.01
28.1904166168	85.1104517135	-0.30382219	0.01
28.2299913723	85.045421301	-0.15221585	0.01
28.2299753908	85.0962343317	-0.18621762	0.01
28.3050004862	84.9608715256	-0.027149629	0.01
28.304590619	85.0708919042	-0.023336411	0.01
28.4554551203	84.7950794531	0.076180935	0.01
28.4552470112	85.0202334869	0.071087845	0.01
28.7546749098	84.4827025203	0.076350749	0.01
28.7553048585	84.910530593	0.049961187	0.01
28.1649987075	85.1664595874	-0.43027323	0.01
28.1904302279	85.140835822	-0.32396141	0.01
28.1901785983	85.170438588	-0.32879236	0.01
28.1695812585	85.1912681234	-0.43283719	0.01
28.169583872	85.2208337552	-0.45325071	0.01
28.1949999643	85.1908554052	-0.33352578	0.01
28.1904152192	85.2208356381	-0.37127787	0.01
28.2300020782	85.1556664001	-0.20492837	0.01
28.2196004628	85.1912700729	-0.23097356	0.01
28.219584938	85.2208561294	-0.26731274	0.01
28.2450183376	85.1958530747	-0.14853024	0.01
28.240417729	85.220878495	-0.18046391	0.01
28.169562032	85.2508312793	-0.47524112	0.01
28.1695409427	85.2808349431	-0.50242162	0.01
28.1904561992	85.2508622527	-0.39243111	0.01
28.1902068732	85.2810150574	-0.40473971	0.01
28.1698115852	85.3108604813	-0.52242422	0.01
28.1696270023	85.3404705308	-0.51518542	0.01
28.1903769489	85.3106263024	-0.41568223	0.01
28.1904177617	85.3403880634	-0.41187403	0.01
28.2300026475	85.2659082846	-0.27662829	0.01
28.2299822323	85.3253899094	-0.29374453	0.01
28.3052746251	85.185282683	-0.052053731	0.01
28.2800779934	85.2662573867	-0.13776271	0.01
28.2800020358	85.3258300813	-0.16374701	0.01
28.3295839416	85.2662221893	-0.055645119	0.01
28.3303971466	85.3258682702	-0.08273381	0.01
28.1696054379	85.361277908	-0.52798229	0.01
28.1695829005	85.3912194443	-0.50140405	0.01
28.1901847065	85.3908005596	-0.43607742	0.01
28.16979033	85.4204480579	-0.5148983	0.01
28.1699774442	85.4501750287	-0.51175231	0.01
28.1904417437	85.4208347055	-0.4226132	0.01
28.1904670849	85.4508327024	-0.39570871	0.01
28.2299786677	85.376221965	-0.30937713	0.01
28.2200235641	85.4212504948	-0.32981312	0.01
28.21499959	85.4510416952	-0.3249577	0.01
28.245001983	85.4204182974	-0.24500336	0.01
28.2407806881	85.4504860778	-0.23374882	0.01
28.1695870019	85.4758301076	-0.49703664	0.01
28.1691174582	85.5008684208	-0.47468472	0.01
28.1903873402	85.4753506049	-0.40587479	0.01
28.1946091324	85.5012154759	-0.37750876	0.01
28.1807417292	85.5458838828	-0.44145507	0.01
28.2304087078	85.4871247141	-0.26808313	0.01
28.2303689352	85.5454223193	-0.28393164	0.01
28.3047851048	85.4067400256	-0.11492326	0.01
28.2799634549	85.4870758483	-0.17056793	0.01
28.2804473213	85.5457214361	-0.17895912	0.01
28.3304730584	85.4908432205	-0.0868413	0.01
28.3298762631	85.5459967685	-0.098024614	0.01
28.45489204	85.2412042385	0.032034408	0.01
28.4549280379	85.4663834058	-0.0062746792	0.01
28.1792286382	85.5977057323	-0.43395555	0.01
28.1803181979	85.656339342	-0.44056162	0.01
28.2293053037	85.6022928085	-0.31603983	0.01
28.2300045077	85.657130209	-0.32857004	0.01
28.1745825477	85.7068750447	-0.34857383	0.01
28.1693439332	85.7308749805	-0.32644215	0.01
28.1908025212	85.7012135164	-0.4063448	0.01
28.190834937	85.7312468946	-0.36527905	0.01
28.1801902545	85.7672848503	-0.29804325	0.01
28.2300379808	85.7165691878	-0.33409831	0.01
28.2296201102	85.7675007053	-0.31343761	0.01
28.2791713539	85.6065769054	-0.20898877	0.01
28.2797852075	85.6580741229	-0.24331716	0.01
28.3297093453	85.6068315797	-0.12332131	0.01
28.3296099201	85.662034776	-0.15438733	0.01
28.2798674653	85.7155478919	-0.23846582	0.01
28.2799065298	85.7665709811	-0.22700503	0.01
28.3300762317	85.7157466316	-0.14927025	0.01
28.3299299369	85.7668616157	-0.15137672	0.01
28.2051980888	85.8476009286	-0.26152143	0.01
28.2050454197	85.9616472477	-0.15304583	0.01
28.3050381975	85.8521281258	-0.15386994	0.01
28.3047312217	85.9613482711	-0.098734371	0.01
28.4542596749	85.6871993077	-0.050640047	0.01
28.4546972847	85.9067446457	-0.035227284	0.01
28.7552119874	85.3528188604	0.016135041	0.01
28.7538389302	85.8006698229	0.013438896	0.01
29.3526148157	84.7408691282	0.0088147195	0.01
29.2990489214	85.5846726262	-0.040303901	0.01
28.4929577678	86.517459436	0.045537855	0.01
28.4772970286	87.4669455458	0.030840378	0.01
29.0149853319	86.2771874932	-0.028505914	0.01
29.0071767784	86.7769639979	-0.01187222	0.01
29.3607934062	86.2818771418	-0.10724982	0.01
29.322756406	86.5841857806	-0.11661949	0.01
29.0872411358	87.5272338107	-0.049256448	0.01
