# Supplementary material for: Influence of different factors on coseismic deformation of the 2015 Mw7.8 earthquake in Nepal
Source: Sci Rep. 2024 Apr 26;14:9613. doi: 10.1038/s41598-024-60084-9 (PMC11053086; doi:10.1038/s41598-024-60084-9)
Supplement: Supplementary file 2 — Supplementary Information 2. [file 41598_2024_60084_MOESM2_ESM.txt]

85.2788 27.8008 -1830 2 -445 1 1260 3 KKN4
85.3277 27.6567 -1300 2 -316 2 606 7 NAST
86.7124 27.8143 -7 5 -4 6 23 11 SYBC
86.5971 26.991 0 3 7 3 -6 7 RMTE
85.7989 27.3849 -223 3 47 2 3 3 SNDL
85.3141 28.2073 -1390 3 -222 2 -590 4 CHLM
83.8257 27.4574 4 4 -7 7 4 18 BELT
84.3797 28.2286 -2 1 -3 1 -1 5 BESI
84.2652 27.9734 2 1 -18 1 -1 5 DMAU
84.4097 28.3746 -41 1 19 2 16 7 GHER
85.2882 27.6819 -1475 1 -344 1 736 7 KIRT
85.1077 27.6081 -527 2 -215 2 154 6 DAMA
81.43 30.84 -1.5 1.1 -1.3 1.3 -2.7 4.5 XZBG
82.83 30.39 -5.6 1.6 2 2 6 5.1 J046
83.56 30.77 -8.4 1.7 -1.4 2 -0.9 5.6 J328
83.74 29.87 -15.6 0.8 9.4 1 6.2 2.5 J430
84.04 29.72 -12.3 1.3 5.1 1.6 12.9 4.6 J332
84.16 29.68 -13.1 1.4 5 1.6 -4.3 5.3 XZZB
85.07 31.35 -6.4 1.3 4.1 1.5 16.3 4.8 J334
85.2 30.69 -12.8 1 -0.4 1.2 9.1 3.6 J336
85.27 32.02 -1.7 0.9 -0.1 1.1 -4 3.1 J335
85.44 28.96 -156.4 1.8 -14.3 2.2 5.2 6.1 J040
85.64 29.44 -70.4 1.2 -7.5 1.4 5.1 4.7 J337 
85.69 29.96 -35 1.3 1.5 1.5 23.1 4.8 J338
85.97 28.15 -475.4 1.8 -259.8 2.2 -81.5 6.3 J041
86.39 28.69 -96.3 1.8 -55.6 2.2 13.3 6.1 J339
86.52 30 -24.4 1.4 -12.4 1.7 6.5 5.1 J340
86.94 28.36 -20.6 1.6 -26.4 1.7 -7.4 6.1 XZZF
96.97 28.39 -20.3 1.3 -26.8 1.5 -2.5 5.5 JB54
87 30.62 -9.5 1.4 -3 1.6 8.6 4.5 J342
87.06 28.59 -21.2 1.9 -23.7 2.3 -0.9 6.3 J030
87.09 29.32 -22.7 2.3 -22.8 2.7 -17.2 8 J038
87.17 31.2 -6 1.5 -2.8 1.7 0.8 5.2 J341
87.18 29.27 -16.2 1.5 -15.6 1.6 -0.6 3.7 XZAR
87.35 31.6 -2 0.9 -1.9 1 1.7 3.2 J345
87.77 28.54 -6.2 1.8 -7.5 2.2 3 6.1 J346
87.77 31.89 -2.6 1.2 -0.3 1.3 9.7 3.7 JB53
88.24 29.43 -5 1.5 -4.5 1.7 10.3 4.8 J347
88.56 28.24 -0.8 2.3 -2.9 2.7 8.1 7.8 J029
88.64 30.63 -1 1.2 3.4 1.4 8.5 4.2 J349
88.69 31.13 -5.7 1.6 0.8 1.8 -7.4 6.1 J026
88.84 29.36 2.3 1.4 -4.1 1.7 -1 4.6 J037
88.87 29.25 -1.9 1.5 -4.1 1.7 0.8 4.5 XZRK
90.02 31.36 -4.6 1.2 0.5 1.3 6.8 4.4 J354
90.07 31.42 -4.8 1.7 -1.7 1.9 -9.6 6.6 J351
 
