# Supplementary material for: Influence of different factors on coseismic deformation of the 2015 Mw7.8 earthquake in Nepal
Source: Sci Rep. 2024 Apr 26;14:9613. doi: 10.1038/s41598-024-60084-9 (PMC11053086; doi:10.1038/s41598-024-60084-9)
Supplement: Supplementary file 3 — Supplementary Information 3. [file 41598_2024_60084_MOESM3_ESM.txt]

     lat_deg     lon_deg    depth_km  x_local_km  y_local_km   length_km    width_km  slp_strk_m  slp_ddip_m    slp_am_m  strike_deg     dip_deg    rake_deg sig_stk_MPa sig_ddi_MPa sig_nrm_MPa
     27.1527     86.2378      4.7091      2.0111      2.0000      4.0223      3.9990     -0.0483     -0.2740      0.2783    288.7041      6.0015    100.0000     -0.0491     -0.7767      0.1751
     27.1862     86.2519      5.1272      2.0111      6.0000      4.0223      3.9990     -0.0777     -0.4408      0.4476    288.7041      6.0015    100.0000     -0.1465     -1.2197      0.1404
     27.2197     86.2659      5.5453      2.0111     10.0000      4.0223      3.9990     -0.0966     -0.5476      0.5560    288.7041      6.0015    100.0000     -0.2031     -1.4323      0.0939
     27.2533     86.2800      5.9634      2.0111     14.0000      4.0223      3.9990     -0.1088     -0.6169      0.6264    288.7041      6.0015    100.0000     -0.2382     -1.5229      0.0644
     27.2868     86.2940      6.3815      2.0111     18.0000      4.0223      3.9990     -0.1181     -0.6697      0.6800    288.7041      6.0015    100.0000     -0.2646     -1.5744      0.0585
     27.3203     86.3081      6.7996      2.0111     22.0000      4.0223      3.9990     -0.1282     -0.7273      0.7385    288.7041      6.0015    100.0000     -0.2960     -1.6652      0.0779
     27.3538     86.3222      7.2177      2.0111     26.0000      4.0223      3.9990     -0.1424     -0.8078      0.8203    288.7041      6.0015    100.0000     -0.3454     -1.8561      0.1165
     27.3873     86.3363      7.6359      2.0111     30.0000      4.0223      3.9990     -0.1614     -0.9223      0.9363    288.7041      6.0015     99.9267     -0.4123     -2.1852      0.1601
     27.4208     86.3504      8.0540      2.0111     34.0000      4.0223      3.9990     -0.1837     -1.0700      1.0857    288.7041      6.0015     99.7423     -0.4891     -2.6659      0.1908
     27.4543     86.3645      8.4721      2.0111     38.0000      4.0223      3.9990     -0.2092     -1.2288      1.2465    288.7041      6.0015     99.6604     -0.5950     -3.2237      0.1977
     27.4878     86.3786      8.8902      2.0111     42.0000      4.0223      3.9990     -0.2342     -1.3529      1.3730    288.7041      6.0015     99.8189     -0.7276     -3.6197      0.1841
     27.5214     86.3928      9.3083      2.0111     46.0000      4.0223      3.9990     -0.2502     -1.4190      1.4409    288.7041      6.0015    100.0000     -0.8263     -3.7474      0.1619
     27.5549     86.4069      9.7264      2.0111     50.0000      4.0223      3.9990     -0.2540     -1.4402      1.4625    288.7041      6.0015    100.0000     -0.8521     -3.7125      0.1397
     27.5884     86.4211     10.1445      2.0111     54.0000      4.0223      3.9990     -0.2535     -1.4375      1.4597    288.7041      6.0015    100.0000     -0.8594     -3.6263      0.1182
     27.6219     86.4352     10.5627      2.0111     58.0000      4.0223      3.9990     -0.2505     -1.4206      1.4426    288.7041      6.0015    100.0000     -0.8568     -3.5344      0.0934
     27.6554     86.4494     10.9808      2.0111     62.0000      4.0223      3.9990     -0.2440     -1.3840      1.4053    288.7041      6.0015    100.0000     -0.8438     -3.4028      0.0635
     27.6889     86.4636     11.3989      2.0111     66.0000      4.0223      3.9990     -0.2318     -1.3148      1.3351    288.7041      6.0015    100.0000     -0.8115     -3.1660      0.0329
     27.7224     86.4777     11.8170      2.0111     70.0000      4.0223      3.9990     -0.2127     -1.2066      1.2252    288.7041      6.0015    100.0000     -0.7521     -2.7864      0.0112
     27.7559     86.4919     12.2351      2.0111     74.0000      4.0223      3.9990     -0.1881     -1.0668      1.0832    288.7041      6.0015    100.0000     -0.6661     -2.2839      0.0091
     27.7894     86.5061     12.6532      2.0111     78.0000      4.0223      3.9990     -0.1622     -0.9197      0.9339    288.7041      6.0015    100.0000     -0.5651     -1.7398      0.0331
     27.8228     86.5203     13.0713      2.0111     82.0000      4.0223      3.9990     -0.1418     -0.8044      0.8168    288.7041      6.0015    100.0000     -0.4715     -1.2916      0.0813
     27.8563     86.5346     13.4894      2.0111     86.0000      4.0223      3.9990     -0.1354     -0.7680      0.7798    288.7041      6.0015    100.0000     -0.4169     -1.1209      0.1413
     27.8898     86.5488     13.9076      2.0111     90.0000      4.0223      3.9990     -0.1501     -0.8513      0.8644    288.7041      6.0015    100.0000     -0.4368     -1.4137      0.1933
     27.9233     86.5630     14.3257      2.0111     94.0000      4.0223      3.9990     -0.1875     -1.0633      1.0797    288.7041      6.0015    100.0000     -0.5559     -2.2567      0.2166
     27.9568     86.5773     14.7438      2.0111     98.0000      4.0223      3.9990     -0.2385     -1.3526      1.3734    288.7041      6.0015    100.0000     -0.7602     -3.4788      0.1977
     27.9903     86.5915     15.1619      2.0111    102.0000      4.0223      3.9990     -0.2827     -1.6034      1.6281    288.7041      6.0015    100.0000     -0.9788     -4.5875      0.1369
     28.0238     86.6058     15.5800      2.0111    106.0000      4.0223      3.9990     -0.2967     -1.6825      1.7084    288.7041      6.0015    100.0000     -1.1117     -4.9928      0.0493
     28.0573     86.6201     15.9981      2.0111    110.0000      4.0223      3.9990     -0.2664     -1.5110      1.5343    288.7041      6.0015    100.0000     -1.0885     -4.3773     -0.0406
     28.0907     86.6344     16.4162      2.0111    114.0000      4.0223      3.9990     -0.1944     -1.1027      1.1197    288.7041      6.0015    100.0000     -0.9007     -2.8475     -0.1099
     28.1242     86.6487     16.8344      2.0111    118.0000      4.0223      3.9990     -0.0978     -0.5548      0.5634    288.7041      6.0015    100.0000     -0.5848     -0.8094     -0.1443
     27.1645     86.1994      4.7091      6.0334      2.0000      4.0223      3.9990     -0.0357     -0.2026      0.2057    288.7041      6.0015    100.0000      0.0907      0.0805      0.1845
     27.1981     86.2134      5.1272      6.0334      6.0000      4.0223      3.9990     -0.0666     -0.3779      0.3837    288.7041      6.0015    100.0000      0.0565     -0.2366      0.1490
     27.2316     86.2275      5.5453      6.0334     10.0000      4.0223      3.9990     -0.0890     -0.5046      0.5124    288.7041      6.0015    100.0000      0.0344     -0.3888      0.0897
     27.2651     86.2415      5.9634      6.0334     14.0000      4.0223      3.9990     -0.1033     -0.5857      0.5947    288.7041      6.0015    100.0000      0.0277     -0.4030      0.0488
     27.2986     86.2556      6.3815      6.0334     18.0000      4.0223      3.9990     -0.1124     -0.6374      0.6473    288.7041      6.0015    100.0000      0.0326     -0.3322      0.0391
     27.3322     86.2697      6.7996      6.0334     22.0000      4.0223      3.9990     -0.1204     -0.6828      0.6933    288.7041      6.0015    100.0000      0.0407     -0.2406      0.0628
     27.3657     86.2837      7.2177      6.0334     26.0000      4.0223      3.9990     -0.1314     -0.7453      0.7568    288.7041      6.0015    100.0000      0.0402     -0.1949      0.1104
     27.3992     86.2978      7.6359      6.0334     30.0000      4.0223      3.9990     -0.1489     -0.8442      0.8572    288.7041      6.0015    100.0000      0.0155     -0.2663      0.1624
     27.4327     86.3119      8.0540      6.0334     34.0000      4.0223      3.9990     -0.1744     -0.9889      1.0042    288.7041      6.0015    100.0000     -0.0496     -0.5384      0.1971
     27.4662     86.3260      8.4721      6.0334     38.0000      4.0223      3.9990     -0.2049     -1.1622      1.1801    288.7041      6.0015    100.0000     -0.1476     -1.0010      0.2029
     27.4997     86.3401      8.8902      6.0334     42.0000      4.0223      3.9990     -0.2306     -1.3077      1.3279    288.7041      6.0015    100.0000     -0.2274     -1.3671      0.1857
     27.5333     86.3543      9.3083      6.0334     46.0000      4.0223      3.9990     -0.2452     -1.3908      1.4122    288.7041      6.0015    100.0000     -0.2654     -1.4688      0.1605
     27.5668     86.3684      9.7264      6.0334     50.0000      4.0223      3.9990     -0.2511     -1.4242      1.4461    288.7041      6.0015    100.0000     -0.2801     -1.4102      0.1370
     27.6003     86.3825     10.1445      6.0334     54.0000      4.0223      3.9990     -0.2532     -1.4359      1.4581    288.7041      6.0015    100.0000     -0.2895     -1.3425      0.1142
     27.6338     86.3967     10.5627      6.0334     58.0000      4.0223      3.9990     -0.2542     -1.4416      1.4639    288.7041      6.0015    100.0000     -0.3070     -1.3436      0.0863
     27.6673     86.4108     10.9808      6.0334     62.0000      4.0223      3.9990     -0.2530     -1.4350      1.4571    288.7041      6.0015    100.0000     -0.3313     -1.3859      0.0512
     27.7008     86.4250     11.3989      6.0334     66.0000      4.0223      3.9990     -0.2463     -1.3969      1.4185    288.7041      6.0015    100.0000     -0.3487     -1.3803      0.0149
     27.7343     86.4392     11.8170      6.0334     70.0000      4.0223      3.9990     -0.2314     -1.3124      1.3327    288.7041      6.0015    100.0000     -0.3438     -1.2501     -0.0102
     27.7678     86.4533     12.2351      6.0334     74.0000      4.0223      3.9990     -0.2082     -1.1809      1.1991    288.7041      6.0015    100.0000     -0.3079     -0.9601     -0.0104
     27.8013     86.4675     12.6532      6.0334     78.0000      4.0223      3.9990     -0.1799     -1.0201      1.0358    288.7041      6.0015    100.0000     -0.2409     -0.5212      0.0221
     27.8348     86.4817     13.0713      6.0334     82.0000      4.0223      3.9990     -0.1529     -0.8669      0.8803    288.7041      6.0015    100.0000     -0.1542     -0.0043      0.0841
     27.8683     86.4959     13.4894      6.0334     86.0000      4.0223      3.9990     -0.1366     -0.7749      0.7868    288.7041      6.0015    100.0000     -0.0724      0.4384      0.1598
     27.9018     86.5102     13.9076      6.0334     90.0000      4.0223      3.9990     -0.1413     -0.8016      0.8140    288.7041      6.0015    100.0000     -0.0325      0.5762      0.2244
     27.9353     86.5244     14.3257      6.0334     94.0000      4.0223      3.9990     -0.1730     -0.9811      0.9963    288.7041      6.0015    100.0000     -0.0711      0.1847      0.2519
     27.9688     86.5386     14.7438      6.0334     98.0000      4.0223      3.9990     -0.2269     -1.2867      1.3065    288.7041      6.0015    100.0000     -0.2004     -0.7740      0.2260
     28.0022     86.5529     15.1619      6.0334    102.0000      4.0223      3.9990     -0.2845     -1.6135      1.6384    288.7041      6.0015    100.0000     -0.3879     -2.0110      0.1478
     28.0357     86.5671     15.5800      6.0334    106.0000      4.0223      3.9990     -0.3196     -1.8128      1.8407    288.7041      6.0015    100.0000     -0.5675     -3.0114      0.0367
     28.0692     86.5814     15.9981      6.0334    110.0000      4.0223      3.9990     -0.3105     -1.7612      1.7884    288.7041      6.0015    100.0000     -0.6746     -3.3235     -0.0761
     28.1027     86.5957     16.4162      6.0334    114.0000      4.0223      3.9990     -0.2490     -1.4121      1.4338    288.7041      6.0015    100.0000     -0.6624     -2.7348     -0.1608
     28.1362     86.6100     16.8344      6.0334    118.0000      4.0223      3.9990     -0.1406     -0.7973      0.8096    288.7041      6.0015    100.0000     -0.4740     -1.1329     -0.2005
     27.1764     86.1610      4.7091     10.0557      2.0000      4.0223      3.9990     -0.0325     -0.1845      0.1873    288.7041      6.0015    100.0000      0.0804      0.1978      0.1542
     27.2099     86.1750      5.1272     10.0557      6.0000      4.0223      3.9990     -0.0624     -0.3537      0.3592    288.7041      6.0015    100.0000      0.0576     -0.0568      0.1311
     27.2435     86.1890      5.5453     10.0557     10.0000      4.0223      3.9990     -0.0858     -0.4866      0.4941    288.7041      6.0015    100.0000      0.0480     -0.1920      0.0742
     27.2770     86.2031      5.9634     10.0557     14.0000      4.0223      3.9990     -0.1017     -0.5766      0.5855    288.7041      6.0015    100.0000      0.0534     -0.1998      0.0303
     27.3105     86.2171      6.3815     10.0557     18.0000      4.0223      3.9990     -0.1119     -0.6344      0.6442    288.7041      6.0015    100.0000      0.0714     -0.1120      0.0179
     27.3440     86.2312      6.7996     10.0557     22.0000      4.0223      3.9990     -0.1202     -0.6819      0.6924    288.7041      6.0015    100.0000      0.0925      0.0076      0.0392
     27.3775     86.2453      7.2177     10.0557     26.0000      4.0223      3.9990     -0.1311     -0.7437      0.7551    288.7041      6.0015    100.0000      0.1010      0.0786      0.0824
     27.4111     86.2593      7.6359     10.0557     30.0000      4.0223      3.9990     -0.1479     -0.8386      0.8515    288.7041      6.0015    100.0000      0.0796      0.0249      0.1276
     27.4446     86.2734      8.0540     10.0557     34.0000      4.0223      3.9990     -0.1714     -0.9720      0.9870    288.7041      6.0015    100.0000      0.0214     -0.2024      0.1563
     27.4781     86.2875      8.4721     10.0557     38.0000      4.0223      3.9990     -0.1984     -1.1250      1.1423    288.7041      6.0015    100.0000     -0.0562     -0.5524      0.1608
     27.5116     86.3016      8.8902     10.0557     42.0000      4.0223      3.9990     -0.2212     -1.2545      1.2738    288.7041      6.0015    100.0000     -0.1147     -0.8133      0.1476
     27.5451     86.3157      9.3083     10.0557     46.0000      4.0223      3.9990     -0.2355     -1.3358      1.3564    288.7041      6.0015    100.0000     -0.1413     -0.8757      0.1292
     27.5787     86.3298      9.7264     10.0557     50.0000      4.0223      3.9990     -0.2435     -1.3809      1.4022    288.7041      6.0015    100.0000     -0.1546     -0.8306      0.1120
     27.6122     86.3440     10.1445     10.0557     54.0000      4.0223      3.9990     -0.2493     -1.4139      1.4357    288.7041      6.0015    100.0000     -0.1770     -0.8120      0.0930
     27.6457     86.3581     10.5627     10.0557     58.0000      4.0223      3.9990     -0.2551     -1.4467      1.4690    288.7041      6.0015    100.0000     -0.2200     -0.8873      0.0658
     27.6792     86.3723     10.9808     10.0557     62.0000      4.0223      3.9990     -0.2589     -1.4680      1.4907    288.7041      6.0015    100.0000     -0.2824     -1.0057      0.0292
     27.7127     86.3864     11.3989     10.0557     66.0000      4.0223      3.9990     -0.2565     -1.4547      1.4771    288.7041      6.0015    100.0000     -0.3396     -1.0605     -0.0089
     27.7462     86.4006     11.8170     10.0557     70.0000      4.0223      3.9990     -0.2452     -1.3904      1.4118    288.7041      6.0015    100.0000     -0.3617     -0.9798     -0.0337
     27.7797     86.4147     12.2351     10.0557     74.0000      4.0223      3.9990     -0.2246     -1.2739      1.2936    288.7041      6.0015    100.0000     -0.3303     -0.7351     -0.0297
     27.8132     86.4289     12.6532     10.0557     78.0000      4.0223      3.9990     -0.1978     -1.1220      1.1393    288.7041      6.0015    100.0000     -0.2465     -0.3359      0.0113
     27.8467     86.4431     13.0713     10.0557     82.0000      4.0223      3.9990     -0.1712     -0.9709      0.9858    288.7041      6.0015    100.0000     -0.1349      0.1530      0.0851
     27.8802     86.4573     13.4894     10.0557     86.0000      4.0223      3.9990     -0.1541     -0.8741      0.8876    288.7041      6.0015    100.0000     -0.0402      0.5883      0.1732
     27.9137     86.4715     13.9076     10.0557     90.0000      4.0223      3.9990     -0.1570     -0.8905      0.9043    288.7041      6.0015    100.0000     -0.0023      0.7541      0.2467
     27.9472     86.4857     14.3257     10.0557     94.0000      4.0223      3.9990     -0.1863     -1.0563      1.0726    288.7041      6.0015    100.0000     -0.0420      0.4401      0.2760
     27.9807     86.5000     14.7438     10.0557     98.0000      4.0223      3.9990     -0.2382     -1.3511      1.3719    288.7041      6.0015    100.0000     -0.1616     -0.4075      0.2427
     28.0142     86.5142     15.1619     10.0557    102.0000      4.0223      3.9990     -0.2964     -1.6812      1.7072    288.7041      6.0015    100.0000     -0.3313     -1.5740      0.1488
     28.0477     86.5285     15.5800     10.0557    106.0000      4.0223      3.9990     -0.3356     -1.9034      1.9328    288.7041      6.0015    100.0000     -0.4957     -2.6244      0.0175
     28.0812     86.5427     15.9981     10.0557    110.0000      4.0223      3.9990     -0.3316     -1.8803      1.9093    288.7041      6.0015    100.0000     -0.5912     -3.0889     -0.1145
     28.1147     86.5570     16.4162     10.0557    114.0000      4.0223      3.9990     -0.2704     -1.5337      1.5573    288.7041      6.0015    100.0000     -0.5573     -2.6152     -0.2120
     28.1481     86.5712     16.8344     10.0557    118.0000      4.0223      3.9990     -0.1537     -0.8716      0.8851    288.7041      6.0015    100.0000     -0.3331     -0.9413     -0.2555
     27.1882     86.1226      4.7091     14.0780      2.0000      4.0223      3.9990     -0.0327     -0.1856      0.1884    288.7041      6.0015    100.0000      0.0486      0.1925      0.1422
     27.2218     86.1366      5.1272     14.0780      6.0000      4.0223      3.9990     -0.0622     -0.3529      0.3583    288.7041      6.0015    100.0000      0.0269     -0.0394      0.1224
     27.2553     86.1506      5.5453     14.0780     10.0000      4.0223      3.9990     -0.0859     -0.4872      0.4947    288.7041      6.0015    100.0000      0.0232     -0.1559      0.0696
     27.2888     86.1646      5.9634     14.0780     14.0000      4.0223      3.9990     -0.1031     -0.5845      0.5935    288.7041      6.0015    100.0000      0.0353     -0.1638      0.0296
     27.3224     86.1787      6.3815     14.0780     18.0000      4.0223      3.9990     -0.1154     -0.6545      0.6646    288.7041      6.0015    100.0000      0.0588     -0.0926      0.0192
     27.3559     86.1927      6.7996     14.0780     22.0000      4.0223      3.9990     -0.1265     -0.7172      0.7282    288.7041      6.0015    100.0000      0.0816     -0.0071      0.0359
     27.3894     86.2068      7.2177     14.0780     26.0000      4.0223      3.9990     -0.1397     -0.7920      0.8042    288.7041      6.0015    100.0000      0.0850      0.0141      0.0647
     27.4229     86.2208      7.6359     14.0780     30.0000      4.0223      3.9990     -0.1563     -0.8867      0.9003    288.7041      6.0015    100.0000      0.0587     -0.0604      0.0901
     27.4565     86.2349      8.0540     14.0780     34.0000      4.0223      3.9990     -0.1753     -0.9943      1.0096    288.7041      6.0015    100.0000      0.0123     -0.1963      0.1042
     27.4900     86.2490      8.4721     14.0780     38.0000      4.0223      3.9990     -0.1942     -1.1012      1.1182    288.7041      6.0015    100.0000     -0.0331     -0.3367      0.1061
     27.5235     86.2631      8.8902     14.0780     42.0000      4.0223      3.9990     -0.2103     -1.1925      1.2109    288.7041      6.0015    100.0000     -0.0621     -0.4193      0.1004
     27.5570     86.2772      9.3083     14.0780     46.0000      4.0223      3.9990     -0.2227     -1.2631      1.2825    288.7041      6.0015    100.0000     -0.0808     -0.4368      0.0922
     27.5905     86.2913      9.7264     14.0780     50.0000      4.0223      3.9990     -0.2329     -1.3211      1.3415    288.7041      6.0015    100.0000     -0.1078     -0.4459      0.0827
     27.6241     86.3054     10.1445     14.0780     54.0000      4.0223      3.9990     -0.2430     -1.3782      1.3995    288.7041      6.0015    100.0000     -0.1600     -0.5149      0.0678
     27.6576     86.3195     10.5627     14.0780     58.0000      4.0223      3.9990     -0.2533     -1.4365      1.4586    288.7041      6.0015    100.0000     -0.2592     -0.6633      0.0424
     27.6911     86.3337     10.9808     14.0780     62.0000      4.0223      3.9990     -0.2533     -1.4817      1.5032    288.7041      6.0015     99.7030     -0.3259     -0.8345      0.0070
     27.7246     86.3478     11.3989     14.0780     66.0000      4.0223      3.9990     -0.2413     -1.4906      1.5100    288.7041      6.0015     99.1940     -0.3352     -0.9280     -0.0289
     27.7581     86.3620     11.8170     14.0780     70.0000      4.0223      3.9990     -0.2233     -1.4481      1.4652    288.7041      6.0015     98.7641     -0.3118     -0.8831     -0.0495
     27.7916     86.3761     12.2351     14.0780     74.0000      4.0223      3.9990     -0.2059     -1.3546      1.3702    288.7041      6.0015     98.6417     -0.2789     -0.6826     -0.0392
     27.8251     86.3903     12.6532     14.0780     78.0000      4.0223      3.9990     -0.1933     -1.2273      1.2424    288.7041      6.0015     98.9516     -0.2483     -0.3423      0.0101
     27.8586     86.4045     13.0713     14.0780     82.0000      4.0223      3.9990     -0.1859     -1.1010      1.1166    288.7041      6.0015     99.5831     -0.2108      0.0738      0.0928
     27.8921     86.4187     13.4894     14.0780     86.0000      4.0223      3.9990     -0.1810     -1.0265      1.0423    288.7041      6.0015    100.0000     -0.1347      0.4317      0.1883
     27.9256     86.4329     13.9076     14.0780     90.0000      4.0223      3.9990     -0.1862     -1.0557      1.0720    288.7041      6.0015    100.0000     -0.0641      0.5483      0.2654
     27.9591     86.4471     14.3257     14.0780     94.0000      4.0223      3.9990     -0.2149     -1.2187      1.2375    288.7041      6.0015    100.0000     -0.0905      0.2605      0.2923
     27.9926     86.4613     14.7438     14.0780     98.0000      4.0223      3.9990     -0.2638     -1.4961      1.5191    288.7041      6.0015    100.0000     -0.1931     -0.4892      0.2499
     28.0261     86.4755     15.1619     14.0780    102.0000      4.0223      3.9990     -0.3177     -1.8017      1.8295    288.7041      6.0015    100.0000     -0.3409     -1.5320      0.1414
     28.0596     86.4898     15.5800     14.0780    106.0000      4.0223      3.9990     -0.3526     -1.9999      2.0308    288.7041      6.0015    100.0000     -0.4803     -2.4853     -0.0067
     28.0931     86.5040     15.9981     14.0780    110.0000      4.0223      3.9990     -0.3445     -1.9537      1.9838    288.7041      6.0015    100.0000     -0.5461     -2.8908     -0.1535
     28.1266     86.5183     16.4162     14.0780    114.0000      4.0223      3.9990     -0.2787     -1.5803      1.6047    288.7041      6.0015    100.0000     -0.4799     -2.3743     -0.2601
     28.1601     86.5325     16.8344     14.0780    118.0000      4.0223      3.9990     -0.1570     -0.8903      0.9041    288.7041      6.0015    100.0000     -0.2416     -0.6837     -0.3051
     27.2001     86.0841      4.7091     18.1003      2.0000      4.0223      3.9990     -0.0335     -0.1900      0.1929    288.7041      6.0015     99.9982      0.0162      0.1642      0.1405
     27.2336     86.0981      5.1272     18.1003      6.0000      4.0223      3.9990     -0.0631     -0.3576      0.3631    288.7041      6.0015    100.0000     -0.0090     -0.0700      0.1162
     27.2671     86.1121      5.5453     18.1003     10.0000      4.0223      3.9990     -0.0866     -0.4911      0.4986    288.7041      6.0015    100.0000     -0.0098     -0.1729      0.0638
     27.3007     86.1262      5.9634     18.1003     14.0000      4.0223      3.9990     -0.1044     -0.5924      0.6015    288.7041      6.0015    100.0000      0.0075     -0.1767      0.0302
     27.3342     86.1402      6.3815     18.1003     18.0000      4.0223      3.9990     -0.1193     -0.6764      0.6868    288.7041      6.0015    100.0000      0.0341     -0.1329      0.0270
     27.3677     86.1542      6.7996     18.1003     22.0000      4.0223      3.9990     -0.1345     -0.7630      0.7748    288.7041      6.0015    100.0000      0.0528     -0.1219      0.0421
     27.4013     86.1683      7.2177     18.1003     26.0000      4.0223      3.9990     -0.1518     -0.8609      0.8742    288.7041      6.0015    100.0000      0.0451     -0.1956      0.0554
     27.4348     86.1823      7.6359     18.1003     30.0000      4.0223      3.9990     -0.1687     -0.9565      0.9713    288.7041      6.0015    100.0000      0.0162     -0.2832      0.0598
     27.4683     86.1964      8.0540     18.1003     34.0000      4.0223      3.9990     -0.1820     -1.0324      1.0483    288.7041      6.0015    100.0000     -0.0127     -0.2784      0.0602
     27.5018     86.2105      8.4721     18.1003     38.0000      4.0223      3.9990     -0.1922     -1.0898      1.1066    288.7041      6.0015    100.0000     -0.0422     -0.1829      0.0611
     27.5354     86.2246      8.8902     18.1003     42.0000      4.0223      3.9990     -0.2018     -1.1442      1.1619    288.7041      6.0015    100.0000     -0.0710     -0.0945      0.0613
     27.5689     86.2386      9.3083     18.1003     46.0000      4.0223      3.9990     -0.2127     -1.2060      1.2246    288.7041      6.0015    100.0000     -0.0998     -0.0889      0.0581
     27.6024     86.2527      9.7264     18.1003     50.0000      4.0223      3.9990     -0.2247     -1.2742      1.2938    288.7041      6.0015    100.0000     -0.1454     -0.1662      0.0505
     27.6359     86.2668     10.1445     18.1003     54.0000      4.0223      3.9990     -0.2371     -1.3454      1.3661    288.7041      6.0015     99.9968     -0.2435     -0.3024      0.0365
     27.6694     86.2810     10.5627     18.1003     58.0000      4.0223      3.9990     -0.2349     -1.4177      1.4370    288.7041      6.0015     99.4064     -0.2925     -0.5004      0.0137
     27.7030     86.2951     10.9808     18.1003     62.0000      4.0223      3.9990     -0.2155     -1.4776      1.4932    288.7041      6.0015     98.2980     -0.2722     -0.7064     -0.0161
     27.7365     86.3092     11.3989     18.1003     66.0000      4.0223      3.9990     -0.1865     -1.5038      1.5154    288.7041      6.0015     97.0695     -0.2029     -0.8362     -0.0440
     27.7700     86.3234     11.8170     18.1003     70.0000      4.0223      3.9990     -0.1599     -1.4825      1.4911    288.7041      6.0015     96.1562     -0.1296     -0.8365     -0.0552
     27.8035     86.3375     12.2351     18.1003     74.0000      4.0223      3.9990     -0.1459     -1.4151      1.4226    288.7041      6.0015     95.8883     -0.0945     -0.6945     -0.0350
     27.8370     86.3517     12.6532     18.1003     78.0000      4.0223      3.9990     -0.1491     -1.3188      1.3272    288.7041      6.0015     96.4512     -0.1132     -0.4265      0.0231
     27.8705     86.3659     13.0713     18.1003     82.0000      4.0223      3.9990     -0.1671     -1.2261      1.2375    288.7041      6.0015     97.7625     -0.1659     -0.0862      0.1124
     27.9040     86.3800     13.4894     18.1003     86.0000      4.0223      3.9990     -0.1920     -1.1822      1.1976    288.7041      6.0015     99.2255     -0.2035      0.2112      0.2108
     27.9375     86.3942     13.9076     18.1003     90.0000      4.0223      3.9990     -0.2176     -1.2340      1.2531    288.7041      6.0015    100.0000     -0.1886      0.2908      0.2860
     27.9710     86.4084     14.3257     18.1003     94.0000      4.0223      3.9990     -0.2484     -1.4085      1.4302    288.7041      6.0015    100.0000     -0.1595     -0.0133      0.3058
     28.0045     86.4226     14.7438     18.1003     98.0000      4.0223      3.9990     -0.2967     -1.6827      1.7087    288.7041      6.0015    100.0000     -0.2426     -0.7387      0.2517
     28.0380     86.4368     15.1619     18.1003    102.0000      4.0223      3.9990     -0.3476     -1.9713      2.0017    288.7041      6.0015    100.0000     -0.3791     -1.7281      0.1289
     28.0715     86.4511     15.5800     18.1003    106.0000      4.0223      3.9990     -0.3771     -2.1385      2.1715    288.7041      6.0015    100.0000     -0.5042     -2.5951     -0.0333
     28.1050     86.4653     15.9981     18.1003    110.0000      4.0223      3.9990     -0.3616     -2.0508      2.0825    288.7041      6.0015    100.0000     -0.5473     -2.8882     -0.1908
     28.1385     86.4795     16.4162     18.1003    114.0000      4.0223      3.9990     -0.2883     -1.6349      1.6602    288.7041      6.0015    100.0000     -0.4574     -2.2719     -0.3026
     28.1720     86.4938     16.8344     18.1003    118.0000      4.0223      3.9990     -0.1608     -0.9119      0.9260    288.7041      6.0015    100.0000     -0.2091     -0.5407     -0.3468
     27.2119     86.0457      4.7091     22.1225      2.0000      4.0223      3.9990     -0.0335     -0.1900      0.1929    288.7041      6.0015     99.9986     -0.0155      0.1306      0.1352
     27.2454     86.0597      5.1272     22.1225      6.0000      4.0223      3.9990     -0.0623     -0.3536      0.3591    288.7041      6.0015    100.0000     -0.0421     -0.1052      0.1007
     27.2789     86.0737      5.5453     22.1225     10.0000      4.0223      3.9990     -0.0846     -0.4795      0.4869    288.7041      6.0015    100.0000     -0.0380     -0.1856      0.0428
     27.3125     86.0877      5.9634     22.1225     14.0000      4.0223      3.9990     -0.1016     -0.5760      0.5849    288.7041      6.0015    100.0000     -0.0125     -0.1622      0.0133
     27.3460     86.1017      6.3815     22.1225     18.0000      4.0223      3.9990     -0.1178     -0.6679      0.6782    288.7041      6.0015    100.0000      0.0195     -0.1274      0.0207
     27.3796     86.1157      6.7996     22.1225     22.0000      4.0223      3.9990     -0.1378     -0.7813      0.7934    288.7041      6.0015    100.0000      0.0311     -0.2147      0.0412
     27.4131     86.1298      7.2177     22.1225     26.0000      4.0223      3.9990     -0.1603     -0.9096      0.9236    288.7041      6.0015     99.9945      0.0098     -0.4169      0.0492
     27.4466     86.1438      7.6359     22.1225     30.0000      4.0223      3.9990     -0.1780     -1.0092      1.0248    288.7041      6.0015    100.0000     -0.0184     -0.4852      0.0457
     27.4802     86.1579      8.0540     22.1225     34.0000      4.0223      3.9990     -0.1873     -1.0623      1.0787    288.7041      6.0015    100.0000     -0.0519     -0.3127      0.0449
     27.5137     86.1719      8.4721     22.1225     38.0000      4.0223      3.9990     -0.1817     -1.0965      1.1115    288.7041      6.0015     99.4089     -0.0233     -0.0557      0.0486
     27.5472     86.1860      8.8902     22.1225     42.0000      4.0223      3.9990     -0.1780     -1.1462      1.1599    288.7041      6.0015     98.8273     -0.0093      0.0752      0.0462
     27.5807     86.2001      9.3083     22.1225     46.0000      4.0223      3.9990     -0.1911     -1.2137      1.2286    288.7041      6.0015     98.9485     -0.0891      0.0414      0.0320
     27.6143     86.2142      9.7264     22.1225     50.0000      4.0223      3.9990     -0.2112     -1.2798      1.2971    288.7041      6.0015     99.3711     -0.2191     -0.0537      0.0113
     27.6478     86.2283     10.1445     22.1225     54.0000      4.0223      3.9990     -0.2155     -1.3394      1.3566    288.7041      6.0015     99.1415     -0.2897     -0.1699     -0.0094
     27.6813     86.2424     10.5627     22.1225     58.0000      4.0223      3.9990     -0.1916     -1.4009      1.4139    288.7041      6.0015     97.7885     -0.2422     -0.3508     -0.0291
     27.7148     86.2565     10.9808     22.1225     62.0000      4.0223      3.9990     -0.1495     -1.4584      1.4660    288.7041      6.0015     95.8544     -0.1208     -0.5731     -0.0480
     27.7484     86.2706     11.3989     22.1225     66.0000      4.0223      3.9990     -0.1072     -1.4905      1.4943    288.7041      6.0015     94.1148      0.0088     -0.7391     -0.0608
     27.7819     86.2848     11.8170     22.1225     70.0000      4.0223      3.9990     -0.0780     -1.4818      1.4839    288.7041      6.0015     93.0131      0.1024     -0.7834     -0.0556
     27.8154     86.2989     12.2351     22.1225     74.0000      4.0223      3.9990     -0.0682     -1.4344      1.4360    288.7041      6.0015     92.7203      0.1360     -0.6937     -0.0205
     27.8489     86.3130     12.6532     22.1225     78.0000      4.0223      3.9990     -0.0804     -1.3662      1.3686    288.7041      6.0015     93.3663      0.1023     -0.4873      0.0491
     27.8824     86.3272     13.0713     22.1225     82.0000      4.0223      3.9990     -0.1154     -1.3078      1.3128    288.7041      6.0015     95.0436      0.0032     -0.2089      0.1445
     27.9159     86.3414     13.4894     22.1225     86.0000      4.0223      3.9990     -0.1681     -1.2993      1.3101    288.7041      6.0015     97.3720     -0.1250      0.0404      0.2427
     27.9494     86.3556     13.9076     22.1225     90.0000      4.0223      3.9990     -0.2262     -1.3834      1.4018    288.7041      6.0015     99.2846     -0.2217      0.0863      0.3113
     27.9829     86.3697     14.3257     22.1225     94.0000      4.0223      3.9990     -0.2795     -1.5853      1.6097    288.7041      6.0015    100.0000     -0.2583     -0.2639      0.3194
     28.0165     86.3839     14.7438     22.1225     98.0000      4.0223      3.9990     -0.3315     -1.8800      1.9090    288.7041      6.0015    100.0000     -0.3109     -1.0658      0.2507
     28.0500     86.3981     15.1619     22.1225    102.0000      4.0223      3.9990     -0.3830     -2.1719      2.2054    288.7041      6.0015    100.0000     -0.4497     -2.1029      0.1133
     28.0835     86.4124     15.5800     22.1225    106.0000      4.0223      3.9990     -0.4087     -2.3181      2.3538    288.7041      6.0015    100.0000     -0.5715     -2.9395     -0.0606
     28.1170     86.4266     15.9981     22.1225    110.0000      4.0223      3.9990     -0.3857     -2.1874      2.2211    288.7041      6.0015    100.0000     -0.5964     -3.1211     -0.2251
     28.1505     86.4408     16.4162     22.1225    114.0000      4.0223      3.9990     -0.3033     -1.7200      1.7466    288.7041      6.0015    100.0000     -0.4807     -2.3683     -0.3385
     28.1840     86.4550     16.8344     22.1225    118.0000      4.0223      3.9990     -0.1676     -0.9506      0.9653    288.7041      6.0015    100.0000     -0.2095     -0.5268     -0.3797
     27.2237     86.0072      4.7091     26.1448      2.0000      4.0223      3.9990     -0.0311     -0.1803      0.1830    288.7041      6.0015     99.7959     -0.0397      0.0996      0.1159
     27.2572     86.0212      5.1272     26.1448      6.0000      4.0223      3.9990     -0.0584     -0.3311      0.3362    288.7041      6.0015    100.0000     -0.0663     -0.1226      0.0676
     27.2908     86.0352      5.5453     26.1448     10.0000      4.0223      3.9990     -0.0774     -0.4389      0.4457    288.7041      6.0015    100.0000     -0.0517     -0.1609     -0.0021
     27.3243     86.0492      5.9634     26.1448     14.0000      4.0223      3.9990     -0.0910     -0.5159      0.5238    288.7041      6.0015    100.0000     -0.0116     -0.0696     -0.0335
     27.3578     86.0632      6.3815     26.1448     18.0000      4.0223      3.9990     -0.1057     -0.5997      0.6090    288.7041      6.0015    100.0000      0.0315      0.0082     -0.0149
     27.3914     86.0772      6.7996     26.1448     22.0000      4.0223      3.9990     -0.1290     -0.7319      0.7431    288.7041      6.0015    100.0000      0.0359     -0.1624      0.0225
     27.4249     86.0913      7.2177     26.1448     26.0000      4.0223      3.9990     -0.1572     -0.8918      0.9055    288.7041      6.0015    100.0000      0.0020     -0.4934      0.0474
     27.4585     86.1053      7.6359     26.1448     30.0000      4.0223      3.9990     -0.1771     -1.0043      1.0198    288.7041      6.0015    100.0000     -0.0214     -0.5046      0.0631
     27.4920     86.1193      8.0540     26.1448     34.0000      4.0223      3.9990     -0.1754     -1.0670      1.0813    288.7041      6.0015     99.3361      0.0134     -0.2182      0.0821
     27.5255     86.1334      8.4721     26.1448     38.0000      4.0223      3.9990     -0.1484     -1.1341      1.1437    288.7041      6.0015     97.4575      0.1470      0.0125      0.0929
     27.5591     86.1475      8.8902     26.1448     42.0000      4.0223      3.9990     -0.1325     -1.2347      1.2418    288.7041      6.0015     96.1250      0.1787     -0.0374      0.0731
     27.5926     86.1615      9.3083     26.1448     46.0000      4.0223      3.9990     -0.1526     -1.3298      1.3385    288.7041      6.0015     96.5467     -0.0136     -0.1911      0.0226
     27.6261     86.1756      9.7264     26.1448     50.0000      4.0223      3.9990     -0.1823     -1.3720      1.3841    288.7041      6.0015     97.5706     -0.2558     -0.1848     -0.0342
     27.6596     86.1897     10.1445     26.1448     54.0000      4.0223      3.9990     -0.1791     -1.3786      1.3902    288.7041      6.0015     97.4000     -0.3106     -0.1094     -0.0748
     27.6932     86.2038     10.5627     26.1448     58.0000      4.0223      3.9990     -0.1356     -1.3949      1.4015    288.7041      6.0015     95.5521     -0.1655     -0.1923     -0.0945
     27.7267     86.2179     10.9808     26.1448     62.0000      4.0223      3.9990     -0.0786     -1.4264      1.4286    288.7041      6.0015     93.1540      0.0343     -0.4189     -0.0991
     27.7602     86.2320     11.3989     26.1448     66.0000      4.0223      3.9990     -0.0357     -1.4444      1.4448    288.7041      6.0015     91.4151      0.1724     -0.6101     -0.0900
     27.7937     86.2461     11.8170     26.1448     70.0000      4.0223      3.9990     -0.0158     -1.4296      1.4297    288.7041      6.0015     90.6343      0.2261     -0.6692     -0.0610
     27.8273     86.2603     12.2351     26.1448     74.0000      4.0223      3.9990     -0.0112     -1.3871      1.3871    288.7041      6.0015     90.4611      0.2519     -0.5961     -0.0040
     27.8608     86.2744     12.6532     26.1448     78.0000      4.0223      3.9990     -0.0207     -1.3386      1.3388    288.7041      6.0015     90.8850      0.2615     -0.4257      0.0820
     27.8943     86.2886     13.0713     26.1448     82.0000      4.0223      3.9990     -0.0523     -1.3145      1.3156    288.7041      6.0015     92.2764      0.2149     -0.2063      0.1856
     27.9278     86.3027     13.4894     26.1448     86.0000      4.0223      3.9990     -0.1171     -1.3504      1.3555    288.7041      6.0015     94.9553      0.0596     -0.0278      0.2824
     27.9613     86.3169     13.9076     26.1448     90.0000      4.0223      3.9990     -0.2063     -1.4822      1.4965    288.7041      6.0015     97.9239     -0.1543     -0.0585      0.3409
     27.9948     86.3311     14.3257     26.1448     94.0000      4.0223      3.9990     -0.2953     -1.7289      1.7539    288.7041      6.0015     99.6943     -0.3303     -0.5029      0.3333
     28.0284     86.3452     14.7438     26.1448     98.0000      4.0223      3.9990     -0.3632     -2.0598      2.0915    288.7041      6.0015    100.0000     -0.4130     -1.4329      0.2474
     28.0619     86.3594     15.1619     26.1448    102.0000      4.0223      3.9990     -0.4173     -2.3664      2.4029    288.7041      6.0015    100.0000     -0.5493     -2.5614      0.0952
     28.0954     86.3736     15.5800     26.1448    106.0000      4.0223      3.9990     -0.4402     -2.4967      2.5352    288.7041      6.0015    100.0000     -0.6647     -3.3833     -0.0881
     28.1289     86.3878     15.9981     26.1448    110.0000      4.0223      3.9990     -0.4099     -2.3249      2.3607    288.7041      6.0015    100.0000     -0.6638     -3.4527     -0.2557
     28.1624     86.4021     16.4162     26.1448    114.0000      4.0223      3.9990     -0.3185     -1.8066      1.8344    288.7041      6.0015    100.0000     -0.5122     -2.5507     -0.3668
     28.1959     86.4163     16.8344     26.1448    118.0000      4.0223      3.9990     -0.1746     -0.9902      1.0055    288.7041      6.0015    100.0000     -0.2073     -0.5717     -0.4028
     27.2355     85.9688      4.7091     30.1671      2.0000      4.0223      3.9990     -0.0241     -0.1563      0.1581    288.7041      6.0015     98.7579     -0.0391      0.0922      0.0778
     27.2690     85.9827      5.1272     30.1671      6.0000      4.0223      3.9990     -0.0502     -0.2848      0.2892    288.7041      6.0015    100.0000     -0.0778     -0.1002      0.0170
     27.3026     85.9967      5.5453     30.1671     10.0000      4.0223      3.9990     -0.0647     -0.3667      0.3723    288.7041      6.0015    100.0000     -0.0459     -0.0922     -0.0682
     27.3361     86.0107      5.9634     30.1671     14.0000      4.0223      3.9990     -0.0723     -0.4102      0.4165    288.7041      6.0015    100.0000      0.0127      0.0974     -0.1097
     27.3697     86.0247      6.3815     30.1671     18.0000      4.0223      3.9990     -0.0819     -0.4644      0.4716    288.7041      6.0015    100.0000      0.0732      0.2824     -0.0821
     27.4032     86.0387      6.7996     30.1671     22.0000      4.0223      3.9990     -0.1038     -0.5887      0.5978    288.7041      6.0015    100.0000      0.0881      0.1475     -0.0139
     27.4367     86.0527      7.2177     30.1671     26.0000      4.0223      3.9990     -0.1348     -0.7642      0.7760    288.7041      6.0015    100.0000      0.0678     -0.1814      0.0570
     27.4703     86.0668      7.6359     30.1671     30.0000      4.0223      3.9990     -0.1610     -0.9133      0.9274    288.7041      6.0015    100.0000      0.0403     -0.1876      0.1238
     27.5038     86.0808      8.0540     30.1671     34.0000      4.0223      3.9990     -0.1554     -1.0426      1.0541    288.7041      6.0015     98.4762      0.1296      0.0133      0.1839
     27.5374     86.0948      8.4721     30.1671     38.0000      4.0223      3.9990     -0.1190     -1.2098      1.2157    288.7041      6.0015     95.6190      0.2926     -0.0120      0.2048
     27.5709     86.1089      8.8902     30.1671     42.0000      4.0223      3.9990     -0.0921     -1.4227      1.4256    288.7041      6.0015     93.7055      0.3182     -0.4791      0.1522
     27.6044     86.1230      9.3083     30.1671     46.0000      4.0223      3.9990     -0.1075     -1.5698      1.5734    288.7041      6.0015     93.9176      0.0679     -0.8250      0.0389
     27.6380     86.1370      9.7264     30.1671     50.0000      4.0223      3.9990     -0.1355     -1.5657      1.5716    288.7041      6.0015     94.9451     -0.2232     -0.5728     -0.0804
     27.6715     86.1511     10.1445     30.1671     54.0000      4.0223      3.9990     -0.1275     -1.4779      1.4834    288.7041      6.0015     94.9309     -0.2738     -0.1370     -0.1591
     27.7050     86.1652     10.5627     30.1671     58.0000      4.0223      3.9990     -0.0795     -1.4116      1.4139    288.7041      6.0015     93.2225     -0.0994     -0.0415     -0.1874
     27.7385     86.1793     10.9808     30.1671     62.0000      4.0223      3.9990     -0.0263     -1.3855      1.3857    288.7041      6.0015     91.0870      0.0988     -0.2413     -0.1782
     27.7721     86.1934     11.3989     30.1671     66.0000      4.0223      3.9990     -0.0000     -1.3591      1.3591    288.7041      6.0015     90.0000      0.1616     -0.4193     -0.1429
     27.8056     86.2075     11.8170     30.1671     70.0000      4.0223      3.9990     -0.0000     -1.3103      1.3103    288.7041      6.0015     90.0000      0.1016     -0.4337     -0.0828
     27.8391     86.2216     12.2351     30.1671     74.0000      4.0223      3.9990     -0.0000     -1.2519      1.2519    288.7041      6.0015     90.0000      0.1207     -0.3183      0.0040
     27.8726     86.2357     12.6532     30.1671     78.0000      4.0223      3.9990     -0.0000     -1.2140      1.2140    288.7041      6.0015     90.0000      0.2065     -0.1574      0.1131
     27.9062     86.2499     13.0713     30.1671     82.0000      4.0223      3.9990     -0.0074     -1.2285      1.2285    288.7041      6.0015     90.3434      0.3347     -0.0232      0.2288
     27.9397     86.2640     13.4894     30.1671     86.0000      4.0223      3.9990     -0.0584     -1.3241      1.3254    288.7041      6.0015     92.5242      0.2685      0.0118      0.3249
     27.9732     86.2782     13.9076     30.1671     90.0000      4.0223      3.9990     -0.1625     -1.5228      1.5315    288.7041      6.0015     96.0920     -0.0134     -0.1801      0.3716
     28.0067     86.2924     14.3257     30.1671     94.0000      4.0223      3.9990     -0.2884     -1.8275      1.8501    288.7041      6.0015     98.9691     -0.3589     -0.7680      0.3454
     28.0402     86.3065     14.7438     30.1671     98.0000      4.0223      3.9990     -0.3868     -2.1938      2.2276    288.7041      6.0015    100.0000     -0.5670     -1.8008      0.2404
     28.0738     86.3207     15.1619     30.1671    102.0000      4.0223      3.9990     -0.4419     -2.5063      2.5450    288.7041      6.0015    100.0000     -0.6606     -2.9708      0.0743
     28.1073     86.3349     15.5800     30.1671    106.0000      4.0223      3.9990     -0.4605     -2.6116      2.6519    288.7041      6.0015    100.0000     -0.7477     -3.7245     -0.1152
     28.1408     86.3491     15.9981     30.1671    110.0000      4.0223      3.9990     -0.4229     -2.3984      2.4354    288.7041      6.0015    100.0000     -0.7070     -3.6643     -0.2816
     28.1743     86.3633     16.4162     30.1671    114.0000      4.0223      3.9990     -0.3246     -1.8410      1.8694    288.7041      6.0015    100.0000     -0.5119     -2.6342     -0.3871
     28.2078     86.3775     16.8344     30.1671    118.0000      4.0223      3.9990     -0.1763     -1.0001      1.0155    288.7041      6.0015    100.0000     -0.1749     -0.5769     -0.4149
     27.2472     85.9303      4.7091     34.1894      2.0000      4.0223      3.9990     -0.0115     -0.1134      0.1140    288.7041      6.0015     95.8035      0.0014      0.1501      0.0246
     27.2808     85.9443      5.1272     34.1894      6.0000      4.0223      3.9990     -0.0356     -0.2144      0.2173    288.7041      6.0015     99.4230     -0.0507     -0.0131     -0.0406
     27.3143     85.9582      5.5453     34.1894     10.0000      4.0223      3.9990     -0.0479     -0.2719      0.2760    288.7041      6.0015    100.0000     -0.0231      0.0065     -0.1398
     27.3479     85.9722      5.9634     34.1894     14.0000      4.0223      3.9990     -0.0487     -0.2763      0.2806    288.7041      6.0015    100.0000      0.0556      0.2988     -0.1970
     27.3814     85.9862      6.3815     34.1894     18.0000      4.0223      3.9990     -0.0494     -0.2799      0.2843    288.7041      6.0015    100.0000      0.1471      0.6775     -0.1630
     27.4150     86.0002      6.7996     34.1894     22.0000      4.0223      3.9990     -0.0641     -0.3633      0.3689    288.7041      6.0015    100.0000      0.2021      0.7668     -0.0532
     27.4485     86.0142      7.2177     34.1894     26.0000      4.0223      3.9990     -0.0953     -0.5403      0.5486    288.7041      6.0015    100.0000      0.2104      0.5597      0.0851
     27.4821     86.0282      7.6359     34.1894     30.0000      4.0223      3.9990     -0.1341     -0.7608      0.7725    288.7041      6.0015    100.0000      0.1520      0.3836      0.2226
     27.5156     86.0423      8.0540     34.1894     34.0000      4.0223      3.9990     -0.1527     -1.0074      1.0189    288.7041      6.0015     98.6217      0.1145      0.2875      0.3350
     27.5492     86.0563      8.4721     34.1894     38.0000      4.0223      3.9990     -0.1242     -1.3194      1.3252    288.7041      6.0015     95.3778      0.2048     -0.1218      0.3687
     27.5827     86.0703      8.8902     34.1894     42.0000      4.0223      3.9990     -0.0768     -1.6834      1.6852    288.7041      6.0015     92.6108      0.2957     -1.1077      0.2764
     27.6163     86.0844      9.3083     34.1894     46.0000      4.0223      3.9990     -0.0579     -1.9084      1.9093    288.7041      6.0015     91.7372      0.1996     -1.7121      0.0835
     27.6498     86.0984      9.7264     34.1894     50.0000      4.0223      3.9990     -0.0659     -1.8595      1.8607    288.7041      6.0015     92.0306     -0.0103     -1.2057     -0.1204
     27.6833     86.1125     10.1445     34.1894     54.0000      4.0223      3.9990     -0.0603     -1.6554      1.6565    288.7041      6.0015     92.0868     -0.0996     -0.3453     -0.2574
     27.7169     86.1266     10.5627     34.1894     58.0000      4.0223      3.9990     -0.0292     -1.4711      1.4714    288.7041      6.0015     91.1358     -0.0201      0.0094     -0.3070
     27.7504     86.1407     10.9808     34.1894     62.0000      4.0223      3.9990     -0.0014     -1.3460      1.3460    288.7041      6.0015     90.0588      0.0527     -0.0732     -0.2884
     27.7839     86.1548     11.3989     34.1894     66.0000      4.0223      3.9990     -0.0000     -1.2348      1.2348    288.7041      6.0015     90.0000     -0.0183     -0.1392     -0.2244
     27.8175     86.1689     11.8170     34.1894     70.0000      4.0223      3.9990     -0.0000     -1.1185      1.1185    288.7041      6.0015     90.0003     -0.0155     -0.0197     -0.1273
     27.8510     86.1830     12.2351     34.1894     74.0000      4.0223      3.9990     -0.0000     -1.0222      1.0222    288.7041      6.0015     90.0000      0.0261      0.1934     -0.0040
     27.8845     86.1971     12.6532     34.1894     78.0000      4.0223      3.9990     -0.0000     -0.9870      0.9870    288.7041      6.0015     90.0000      0.0985      0.3553      0.1341
     27.9180     86.2112     13.0713     34.1894     82.0000      4.0223      3.9990     -0.0000     -1.0467      1.0467    288.7041      6.0015     90.0000      0.2268      0.3633      0.2659
     27.9516     86.2254     13.4894     34.1894     86.0000      4.0223      3.9990     -0.0144     -1.2184      1.2185    288.7041      6.0015     90.6777      0.3882      0.1632      0.3630
     27.9851     86.2395     13.9076     34.1894     90.0000      4.0223      3.9990     -0.1023     -1.5014      1.5049    288.7041      6.0015     93.8989      0.1827     -0.2917      0.3975
     28.0186     86.2537     14.3257     34.1894     94.0000      4.0223      3.9990     -0.2494     -1.8700      1.8866    288.7041      6.0015     97.5976     -0.2826     -1.0651      0.3519
     28.0521     86.2678     14.7438     34.1894     98.0000      4.0223      3.9990     -0.3867     -2.2580      2.2909    288.7041      6.0015     99.7171     -0.6930     -2.1315      0.2282
     28.0856     86.2820     15.1619     34.1894    102.0000      4.0223      3.9990     -0.4498     -2.5511      2.5905    288.7041      6.0015    100.0000     -0.7696     -3.2222      0.0503
     28.1192     86.2962     15.5800     34.1894    106.0000      4.0223      3.9990     -0.4603     -2.6105      2.6508    288.7041      6.0015    100.0000     -0.7909     -3.8124     -0.1409
     28.1527     86.3104     15.9981     34.1894    110.0000      4.0223      3.9990     -0.4147     -2.3517      2.3880    288.7041      6.0015    100.0000     -0.6946     -3.5812     -0.3007
     28.1862     86.3246     16.4162     34.1894    114.0000      4.0223      3.9990     -0.3129     -1.7743      1.8017    288.7041      6.0015    100.0000     -0.4541     -2.4623     -0.3955
     28.2197     86.3388     16.8344     34.1894    118.0000      4.0223      3.9990     -0.1678     -0.9515      0.9662    288.7041      6.0015    100.0000     -0.1005     -0.4577     -0.4141
     27.2590     85.8918      4.7091     38.2117      2.0000      4.0223      3.9990     -0.0000     -0.0534      0.0534    288.7041      6.0015     90.0000      0.0505      0.3064     -0.0332
     27.2926     85.9058      5.1272     38.2117      6.0000      4.0223      3.9990     -0.0158     -0.1260      0.1270    288.7041      6.0015     97.1658      0.0248      0.1633     -0.0912
     27.3261     85.9197      5.5453     38.2117     10.0000      4.0223      3.9990     -0.0300     -0.1699      0.1725    288.7041      6.0015    100.0000      0.0143      0.1312     -0.1952
     27.3597     85.9337      5.9634     38.2117     14.0000      4.0223      3.9990     -0.0253     -0.1437      0.1459    288.7041      6.0015    100.0000      0.1121      0.5037     -0.2643
     27.3932     85.9477      6.3815     38.2117     18.0000      4.0223      3.9990     -0.0172     -0.0975      0.0990    288.7041      6.0015    100.0000      0.2379      1.0963     -0.2256
     27.4268     85.9617      6.7996     38.2117     22.0000      4.0223      3.9990     -0.0233     -0.1323      0.1343    288.7041      6.0015    100.0000      0.3309      1.4779     -0.0751
     27.4603     85.9757      7.2177     38.2117     26.0000      4.0223      3.9990     -0.0564     -0.3196      0.3245    288.7041      6.0015    100.0000      0.3384      1.3239      0.1313
     27.4939     85.9897      7.6359     38.2117     30.0000      4.0223      3.9990     -0.1106     -0.6273      0.6370    288.7041      6.0015    100.0000      0.2272      0.8624      0.3370
     27.5274     86.0037      8.0540     38.2117     34.0000      4.0223      3.9990     -0.1706     -0.9873      1.0020    288.7041      6.0015     99.8055     -0.0677      0.5310      0.4997
     27.5610     86.0177      8.4721     38.2117     38.0000      4.0223      3.9990     -0.1497     -1.4380      1.4458    288.7041      6.0015     95.9451     -0.0100     -0.1669      0.5500
     27.5945     86.0317      8.8902     38.2117     42.0000      4.0223      3.9990     -0.0689     -1.9622      1.9634    288.7041      6.0015     92.0113      0.2871     -1.6390      0.4232
     27.6281     86.0458      9.3083     38.2117     46.0000      4.0223      3.9990     -0.0089     -2.3009      2.3009    288.7041      6.0015     90.2215      0.4223     -2.6612      0.1486
     27.6616     86.0598      9.7264     38.2117     50.0000      4.0223      3.9990     -0.0026     -2.2434      2.2434    288.7041      6.0015     90.0667      0.2583     -2.1143     -0.1519
     27.6951     86.0739     10.1445     38.2117     54.0000      4.0223      3.9990     -0.0062     -1.9239      1.9239    288.7041      6.0015     90.1858      0.0759     -0.8674     -0.3630
     27.7287     86.0880     10.5627     38.2117     58.0000      4.0223      3.9990     -0.0002     -1.5899      1.5899    288.7041      6.0015     90.0055     -0.0005     -0.1483     -0.4457
     27.7622     86.1020     10.9808     38.2117     62.0000      4.0223      3.9990     -0.0000     -1.3196      1.3196    288.7041      6.0015     90.0000     -0.0810      0.0529     -0.4218
     27.7958     86.1161     11.3989     38.2117     66.0000      4.0223      3.9990     -0.0000     -1.0810      1.0810    288.7041      6.0015     90.0000     -0.0893      0.2481     -0.3278
     27.8293     86.1302     11.8170     38.2117     70.0000      4.0223      3.9990     -0.0000     -0.8681      0.8681    288.7041      6.0015     90.0000     -0.0617      0.5843     -0.1904
     27.8628     86.1443     12.2351     38.2117     74.0000      4.0223      3.9990     -0.0000     -0.7180      0.7180    288.7041      6.0015     90.0000     -0.0150      0.9217     -0.0279
     27.8964     86.1584     12.6532     38.2117     78.0000      4.0223      3.9990     -0.0000     -0.6787      0.6787    288.7041      6.0015     90.0000      0.0479      1.0805      0.1406
     27.9299     86.1725     13.0713     38.2117     82.0000      4.0223      3.9990     -0.0000     -0.7840      0.7840    288.7041      6.0015     90.0000      0.1359      0.9351      0.2893
     27.9634     86.1867     13.4894     38.2117     86.0000      4.0223      3.9990     -0.0000     -1.0379      1.0379    288.7041      6.0015     90.0000      0.3104      0.4495      0.3883
     27.9969     86.2008     13.9076     38.2117     90.0000      4.0223      3.9990     -0.0410     -1.4123      1.4129    288.7041      6.0015     91.6623      0.3676     -0.3412      0.4118
     28.0305     86.2149     14.3257     38.2117     94.0000      4.0223      3.9990     -0.1771     -1.8445      1.8530    288.7041      6.0015     95.4849     -0.0597     -1.3450      0.3485
     28.0640     86.2291     14.7438     38.2117     98.0000      4.0223      3.9990     -0.3422     -2.2389      2.2648    288.7041      6.0015     98.6892     -0.6250     -2.4092      0.2088
     28.0975     86.2433     15.1619     38.2117    102.0000      4.0223      3.9990     -0.4376     -2.4816      2.5199    288.7041      6.0015    100.0000     -0.8864     -3.2774      0.0239
     28.1310     86.2574     15.5800     38.2117    106.0000      4.0223      3.9990     -0.4356     -2.4703      2.5085    288.7041      6.0015    100.0000     -0.7839     -3.5991     -0.1632
     28.1645     86.2716     15.9981     38.2117    110.0000      4.0223      3.9990     -0.3804     -2.1574      2.1907    288.7041      6.0015    100.0000     -0.6146     -3.1301     -0.3108
     28.1981     86.2858     16.4162     38.2117    114.0000      4.0223      3.9990     -0.2786     -1.5802      1.6046    288.7041      6.0015    100.0000     -0.3314     -1.9515     -0.3913
     28.2316     86.3000     16.8344     38.2117    118.0000      4.0223      3.9990     -0.1460     -0.8279      0.8407    288.7041      6.0015    100.0000      0.0136     -0.1630     -0.3989
     27.2708     85.8534      4.7091     42.2340      2.0000      4.0223      3.9990      0.0000     -0.0000      0.0000    288.7041      6.0015      0.0000      0.0332      0.4692     -0.0836
     27.3043     85.8673      5.1272     42.2340      6.0000      4.0223      3.9990     -0.0000     -0.0405      0.0405    288.7041      6.0015     90.0000      0.1034      0.3994     -0.1305
     27.3379     85.8812      5.5453     42.2340     10.0000      4.0223      3.9990     -0.0137     -0.0776      0.0788    288.7041      6.0015    100.0000      0.0661      0.3041     -0.2239
     27.3715     85.8952      5.9634     42.2340     14.0000      4.0223      3.9990     -0.0080     -0.0454      0.0461    288.7041      6.0015    100.0000      0.1644      0.6830     -0.2912
     27.4050     85.9092      6.3815     42.2340     18.0000      4.0223      3.9990      0.0000     -0.0000      0.0000    288.7041      6.0015      0.0000      0.2695      1.1955     -0.2492
     27.4386     85.9231      6.7996     42.2340     22.0000      4.0223      3.9990      0.0000     -0.0000      0.0000    288.7041      6.0015      0.0000      0.3832      1.8584     -0.0709
     27.4721     85.9371      7.2177     42.2340     26.0000      4.0223      3.9990     -0.0351     -0.1991      0.2022    288.7041      6.0015    100.0000      0.3704      1.7393      0.1861
     27.5057     85.9511      7.6359     42.2340     30.0000      4.0223      3.9990     -0.1019     -0.5781      0.5870    288.7041      6.0015    100.0000      0.1886      1.0303      0.4422
     27.5392     85.9651      8.0540     42.2340     34.0000      4.0223      3.9990     -0.1771     -1.0063      1.0218    288.7041      6.0015     99.9841     -0.1804      0.6967      0.6454
     27.5728     85.9791      8.4721     42.2340     38.0000      4.0223      3.9990     -0.1617     -1.5507      1.5591    288.7041      6.0015     95.9513     -0.1232     -0.0444      0.7155
     27.6063     85.9932      8.8902     42.2340     42.0000      4.0223      3.9990     -0.0687     -2.2229      2.2240    288.7041      6.0015     91.7704      0.2712     -1.9519      0.5648
     27.6399     86.0072      9.3083     42.2340     46.0000      4.0223      3.9990     -0.0000     -2.7055      2.7055    288.7041      6.0015     90.0000      0.4166     -3.5914      0.2165
     27.6734     86.0212      9.7264     42.2340     50.0000      4.0223      3.9990     -0.0000     -2.6817      2.6817    288.7041      6.0015     90.0000      0.1443     -3.2557     -0.1802
     27.7070     86.0353     10.1445     42.2340     54.0000      4.0223      3.9990     -0.0000     -2.2601      2.2601    288.7041      6.0015     90.0000     -0.0067     -1.6896     -0.4697
     27.7405     86.0493     10.5627     42.2340     58.0000      4.0223      3.9990     -0.0000     -1.7531      1.7531    288.7041      6.0015     90.0000     -0.0993     -0.4774     -0.5882
     27.7740     86.0634     10.9808     42.2340     62.0000      4.0223      3.9990     -0.0000     -1.3017      1.3017    288.7041      6.0015     90.0000     -0.1237      0.1946     -0.5582
     27.8076     86.0775     11.3989     42.2340     66.0000      4.0223      3.9990     -0.0000     -0.9129      0.9129    288.7041      6.0015     90.0000     -0.1031      0.7530     -0.4322
     27.8411     86.0916     11.8170     42.2340     70.0000      4.0223      3.9990     -0.0000     -0.5983      0.5983    288.7041      6.0015     90.0003     -0.0664      1.3096     -0.2554
     27.8747     86.1056     12.2351     42.2340     74.0000      4.0223      3.9990     -0.0000     -0.3952      0.3952    288.7041      6.0015     90.0000     -0.0309      1.7401     -0.0584
     27.9082     86.1197     12.6532     42.2340     78.0000      4.0223      3.9990     -0.0000     -0.3454      0.3454    288.7041      6.0015     90.0000      0.0053      1.8904      0.1340
     27.9417     86.1338     13.0713     42.2340     82.0000      4.0223      3.9990     -0.0000     -0.4792      0.4792    288.7041      6.0015     90.0000      0.0617      1.6284      0.2947
     27.9753     86.1480     13.4894     42.2340     86.0000      4.0223      3.9990     -0.0000     -0.7971      0.7971    288.7041      6.0015     90.0000      0.1631      0.8995      0.3938
     28.0088     86.1621     13.9076     42.2340     90.0000      4.0223      3.9990     -0.0000     -1.2517      1.2517    288.7041      6.0015     90.0000      0.4294     -0.2351      0.4078
     28.0423     86.1762     14.3257     42.2340     94.0000      4.0223      3.9990     -0.0949     -1.7406      1.7432    288.7041      6.0015     93.1221      0.1961     -1.5143      0.3309
     28.0758     86.1904     14.7438     42.2340     98.0000      4.0223      3.9990     -0.2645     -2.1293      2.1457    288.7041      6.0015     97.0819     -0.4190     -2.5858      0.1811
     28.1094     86.2045     15.1619     42.2340    102.0000      4.0223      3.9990     -0.3904     -2.3005      2.3334    288.7041      6.0015     99.6321     -0.8651     -3.1647     -0.0042
     28.1429     86.2187     15.5800     42.2340    106.0000      4.0223      3.9990     -0.3871     -2.1951      2.2290    288.7041      6.0015    100.0000     -0.7277     -3.0979     -0.1804
     28.1764     86.2329     15.9981     42.2340    110.0000      4.0223      3.9990     -0.3209     -1.8199      1.8480    288.7041      6.0015    100.0000     -0.4652     -2.3197     -0.3102
     28.2099     86.2470     16.4162     42.2340    114.0000      4.0223      3.9990     -0.2224     -1.2616      1.2810    288.7041      6.0015    100.0000     -0.1486     -1.0981     -0.3730
     28.2435     86.2612     16.8344     42.2340    118.0000      4.0223      3.9990     -0.1112     -0.6304      0.6401    288.7041      6.0015    100.0000      0.1541      0.3149     -0.3690
     27.2825     85.8149      4.7091     46.2562      2.0000      4.0223      3.9990      0.0000     -0.0000      0.0000    288.7041      6.0015      0.0000      0.0573      0.3247     -0.1177
     27.3161     85.8288      5.1272     46.2562      6.0000      4.0223      3.9990      0.0000     -0.0000      0.0000    288.7041      6.0015      0.0000      0.0892      0.4820     -0.1623
     27.3497     85.8427      5.5453     46.2562     10.0000      4.0223      3.9990     -0.0022     -0.0124      0.0125    288.7041      6.0015    100.0000      0.1259      0.5263     -0.2356
     27.3832     85.8567      5.9634     46.2562     14.0000      4.0223      3.9990      0.0000     -0.0000      0.0000    288.7041      6.0015      0.0000      0.1816      0.7728     -0.2893
     27.4168     85.8706      6.3815     46.2562     18.0000      4.0223      3.9990      0.0000     -0.0000      0.0000    288.7041      6.0015      0.0000      0.2120      0.9554     -0.2433
     27.4503     85.8846      6.7996     46.2562     22.0000      4.0223      3.9990      0.0000     -0.0000      0.0000    288.7041      6.0015      0.0000      0.3191      1.7025     -0.0488
     27.4839     85.8986      7.2177     46.2562     26.0000      4.0223      3.9990     -0.0349     -0.1979      0.2009    288.7041      6.0015    100.0000      0.3080      1.7603      0.2389
     27.5175     85.9126      7.6359     46.2562     30.0000      4.0223      3.9990     -0.1003     -0.6218      0.6299    288.7041      6.0015     99.1668      0.1238      0.9147      0.5270
     27.5510     85.9266      8.0540     46.2562     34.0000      4.0223      3.9990     -0.1543     -1.0824      1.0933    288.7041      6.0015     98.1116     -0.0846      0.7024      0.7603
     27.5846     85.9406      8.4721     46.2562     38.0000      4.0223      3.9990     -0.1515     -1.6819      1.6887    288.7041      6.0015     95.1479     -0.1094      0.0431      0.8477
     27.6181     85.9546      8.8902     46.2562     42.0000      4.0223      3.9990     -0.0872     -2.4656      2.4671    288.7041      6.0015     92.0257      0.1023     -2.1661      0.6785
     27.6517     85.9686      9.3083     46.2562     46.0000      4.0223      3.9990     -0.0149     -3.0721      3.0721    288.7041      6.0015     90.2784      0.3096     -4.3494      0.2677
     27.6852     85.9826      9.7264     46.2562     50.0000      4.0223      3.9990     -0.0000     -3.0934      3.0934    288.7041      6.0015     90.0000      0.1471     -4.3196     -0.2123
     27.7188     85.9967     10.1445     46.2562     54.0000      4.0223      3.9990     -0.0000     -2.5877      2.5877    288.7041      6.0015     90.0000     -0.0160     -2.5332     -0.5683
     27.7523     86.0107     10.5627     46.2562     58.0000      4.0223      3.9990     -0.0000     -1.9072      1.9072    288.7041      6.0015     90.0000     -0.0948     -0.7641     -0.7123
     27.7859     86.0248     10.9808     46.2562     62.0000      4.0223      3.9990     -0.0000     -1.2735      1.2735    288.7041      6.0015     90.0000     -0.1010      0.4639     -0.6679
     27.8194     86.0388     11.3989     46.2562     66.0000      4.0223      3.9990     -0.0000     -0.7534      0.7534    288.7041      6.0015     90.0000     -0.0649      1.3573     -0.5074
     27.8529     86.0529     11.8170     46.2562     70.0000      4.0223      3.9990     -0.0000     -0.3716      0.3716    288.7041      6.0015     90.0000     -0.0310      2.0126     -0.2970
     27.8865     86.0670     12.2351     46.2562     74.0000      4.0223      3.9990     -0.0000     -0.1438      0.1438    288.7041      6.0015     90.0000     -0.0241      2.4115     -0.0790
     27.9200     86.0811     12.6532     46.2562     78.0000      4.0223      3.9990     -0.0000     -0.0818      0.0818    288.7041      6.0015     90.0000     -0.0348      2.5223      0.1216
     27.9536     86.0952     13.0713     46.2562     82.0000      4.0223      3.9990     -0.0000     -0.1991      0.1991    288.7041      6.0015     90.0000     -0.0189      2.3242      0.2817
     27.9871     86.1093     13.4894     46.2562     86.0000      4.0223      3.9990     -0.0000     -0.5296      0.5296    288.7041      6.0015     90.0000      0.0514      1.5160      0.3748
     28.0206     86.1234     13.9076     46.2562     90.0000      4.0223      3.9990     -0.0000     -1.0303      1.0303    288.7041      6.0015     90.0000      0.2013      0.1039      0.3800
     28.0542     86.1375     14.3257     46.2562     94.0000      4.0223      3.9990     -0.0317     -1.5592      1.5596    288.7041      6.0015     91.1647      0.3416     -1.4747      0.2953
     28.0877     86.1516     14.7438     46.2562     98.0000      4.0223      3.9990     -0.1786     -1.9326      1.9409    288.7041      6.0015     95.2812     -0.1831     -2.5949      0.1438
     28.1212     86.1658     15.1619     46.2562    102.0000      4.0223      3.9990     -0.3166     -2.0209      2.0455    288.7041      6.0015     98.9049     -0.7145     -2.8744     -0.0331
     28.1547     86.1799     15.5800     46.2562    106.0000      4.0223      3.9990     -0.3189     -1.8087      1.8366    288.7041      6.0015    100.0000     -0.6122     -2.3399     -0.1910
     28.1883     86.1941     15.9981     46.2562    110.0000      4.0223      3.9990     -0.2421     -1.3732      1.3944    288.7041      6.0015    100.0000     -0.2512     -1.2198     -0.2981
     28.2218     86.2083     16.4162     46.2562    114.0000      4.0223      3.9990     -0.1508     -0.8551      0.8683    288.7041      6.0015    100.0000      0.0763      0.0025     -0.3413
     28.2553     86.2224     16.8344     46.2562    118.0000      4.0223      3.9990     -0.0677     -0.3839      0.3898    288.7041      6.0015    100.0000      0.2957      0.9131     -0.3262
     27.2943     85.7764      4.7091     50.2785      2.0000      4.0223      3.9990      0.0000     -0.0000      0.0000    288.7041      6.0015      0.0000      0.0948      0.3191     -0.1392
     27.3278     85.7903      5.1272     50.2785      6.0000      4.0223      3.9990      0.0000     -0.0000      0.0000    288.7041      6.0015      0.0000      0.1190      0.4269     -0.1833
     27.3614     85.8042      5.5453     50.2785     10.0000      4.0223      3.9990      0.0000     -0.0000      0.0000    288.7041      6.0015      0.0000      0.1446      0.5690     -0.2390
     27.3950     85.8182      5.9634     50.2785     14.0000      4.0223      3.9990      0.0000     -0.0000      0.0000    288.7041      6.0015      0.0000      0.1643      0.7329     -0.2786
     27.4285     85.8321      6.3815     50.2785     18.0000      4.0223      3.9990      0.0000     -0.0000      0.0000    288.7041      6.0015      0.0000      0.1955      0.9927     -0.2258
     27.4621     85.8461      6.7996     50.2785     22.0000      4.0223      3.9990      0.0000     -0.0000      0.0000    288.7041      6.0015      0.0000      0.3151      1.8758     -0.0206
     27.4957     85.8600      7.2177     50.2785     26.0000      4.0223      3.9990     -0.0444     -0.2518      0.2556    288.7041      6.0015    100.0000      0.2268      1.6431      0.2798
     27.5292     85.8740      7.6359     50.2785     30.0000      4.0223      3.9990     -0.1054     -0.7078      0.7156    288.7041      6.0015     98.4734      0.0465      0.7550      0.5863
     27.5628     85.8880      8.0540     50.2785     34.0000      4.0223      3.9990     -0.1225     -1.1950      1.2013    288.7041      6.0015     95.8506      0.0909      0.6102      0.8437
     27.5963     85.9020      8.4721     50.2785     38.0000      4.0223      3.9990     -0.1203     -1.8516      1.8555    288.7041      6.0015     93.7178      0.0741     -0.1387      0.9423
     27.6299     85.9160      8.8902     50.2785     42.0000      4.0223      3.9990     -0.0957     -2.7042      2.7059    288.7041      6.0015     92.0275      0.0374     -2.4937      0.7536
     27.6634     85.9300      9.3083     50.2785     46.0000      4.0223      3.9990     -0.0430     -3.3683      3.3686    288.7041      6.0015     90.7306      0.1329     -4.8715      0.2930
     27.6970     85.9440      9.7264     50.2785     50.0000      4.0223      3.9990     -0.0034     -3.4008      3.4008    288.7041      6.0015     90.0569      0.1800     -4.9897     -0.2468
     27.7306     85.9580     10.1445     50.2785     54.0000      4.0223      3.9990     -0.0000     -2.8194      2.8194    288.7041      6.0015     90.0000      0.0348     -3.0286     -0.6434
     27.7641     85.9721     10.5627     50.2785     58.0000      4.0223      3.9990     -0.0000     -1.9931      1.9931    288.7041      6.0015     90.0000     -0.0331     -0.7543     -0.7910
     27.7976     85.9861     10.9808     50.2785     62.0000      4.0223      3.9990     -0.0000     -1.2213      1.2213    288.7041      6.0015     90.0000     -0.0295      0.9552     -0.7188
     27.8312     86.0002     11.3989     50.2785     66.0000      4.0223      3.9990     -0.0000     -0.6366      0.6366    288.7041      6.0015     90.0000      0.0181      2.0118     -0.5220
     27.8647     86.0142     11.8170     50.2785     70.0000      4.0223      3.9990     -0.0000     -0.2650      0.2650    288.7041      6.0015     90.0000      0.0409      2.5048     -0.2893
     27.8983     86.0283     12.2351     50.2785     74.0000      4.0223      3.9990     -0.0000     -0.0667      0.0667    288.7041      6.0015     90.0000      0.0046      2.6630     -0.0710
     27.9318     86.0424     12.6532     50.2785     78.0000      4.0223      3.9990      0.0000     -0.0000      0.0000    288.7041      6.0015      0.0000     -0.0587      2.6424      0.1140
     27.9654     86.0564     13.0713     50.2785     82.0000      4.0223      3.9990     -0.0000     -0.0314      0.0314    288.7041      6.0015     90.0000     -0.0869      2.8534      0.2539
     27.9989     86.0705     13.4894     50.2785     86.0000      4.0223      3.9990     -0.0000     -0.2977      0.2977    288.7041      6.0015     90.0000     -0.0460      2.2265      0.3304
     28.0324     86.0847     13.9076     50.2785     90.0000      4.0223      3.9990     -0.0000     -0.7864      0.7864    288.7041      6.0015     90.0000      0.0574      0.6763      0.3256
     28.0660     86.0988     14.3257     50.2785     94.0000      4.0223      3.9990     -0.0000     -1.3250      1.3250    288.7041      6.0015     90.0000      0.3269     -1.1877      0.2391
     28.0995     86.1129     14.7438     50.2785     98.0000      4.0223      3.9990     -0.1090     -1.6692      1.6727    288.7041      6.0015     93.7365     -0.0226     -2.3903      0.0955
     28.1331     86.1270     15.1619     50.2785    102.0000      4.0223      3.9990     -0.2401     -1.6672      1.6844    288.7041      6.0015     98.1943     -0.5493     -2.3684     -0.0632
     28.1666     86.1412     15.5800     50.2785    106.0000      4.0223      3.9990     -0.2386     -1.3531      1.3740    288.7041      6.0015    100.0000     -0.4261     -1.3640     -0.1955
     28.2001     86.1553     15.9981     50.2785    110.0000      4.0223      3.9990     -0.1555     -0.8817      0.8953    288.7041      6.0015    100.0000      0.0059      0.0254     -0.2761
     28.2336     86.1695     16.4162     50.2785    114.0000      4.0223      3.9990     -0.0773     -0.4383      0.4451    288.7041      6.0015    100.0000      0.2989      1.1041     -0.2991
     28.2672     86.1836     16.8344     50.2785    118.0000      4.0223      3.9990     -0.0256     -0.1454      0.1476    288.7041      6.0015    100.0000      0.3918      1.4350     -0.2743
     27.3060     85.7379      4.7091     54.3008      2.0000      4.0223      3.9990      0.0000     -0.0000      0.0000    288.7041      6.0015      0.0000      0.1380      0.3698     -0.1548
     27.3396     85.7518      5.1272     54.3008      6.0000      4.0223      3.9990      0.0000     -0.0000      0.0000    288.7041      6.0015      0.0000      0.1663      0.5126     -0.1798
     27.3731     85.7657      5.5453     54.3008     10.0000      4.0223      3.9990     -0.0000     -0.0000      0.0000    288.7041      6.0015    100.0000      0.1985      0.7319     -0.2138
     27.4067     85.7796      5.9634     54.3008     14.0000      4.0223      3.9990      0.0000     -0.0000      0.0000    288.7041      6.0015      0.0000      0.2122      0.9786     -0.2453
     27.4403     85.7936      6.3815     54.3008     18.0000      4.0223      3.9990      0.0000     -0.0000      0.0000    288.7041      6.0015      0.0000      0.2291      1.3056     -0.1927
     27.4738     85.8075      6.7996     54.3008     22.0000      4.0223      3.9990      0.0000     -0.0000      0.0000    288.7041      6.0015      0.0000      0.3638      2.3554      0.0025
     27.5074     85.8215      7.2177     54.3008     26.0000      4.0223      3.9990     -0.0581     -0.3298      0.3348    288.7041      6.0015    100.0000      0.1327      1.4968      0.2891
     27.5410     85.8354      7.6359     54.3008     30.0000      4.0223      3.9990     -0.1251     -0.7723      0.7824    288.7041      6.0015     99.2002     -0.1386      0.8455      0.6038
     27.5745     85.8494      8.0540     54.3008     34.0000      4.0223      3.9990     -0.1189     -1.2852      1.2907    288.7041      6.0015     95.2860      0.0655      0.6653      0.8864
     27.6081     85.8634      8.4721     54.3008     38.0000      4.0223      3.9990     -0.1082     -2.0211      2.0240    288.7041      6.0015     93.0637      0.1402     -0.4668      0.9957
     27.6417     85.8774      8.8902     54.3008     42.0000      4.0223      3.9990     -0.1016     -2.9234      2.9251    288.7041      6.0015     91.9905      0.0254     -2.9688      0.7912
     27.6752     85.8914      9.3083     54.3008     46.0000      4.0223      3.9990     -0.0688     -3.5878      3.5884    288.7041      6.0015     91.0993     -0.0018     -5.2648      0.2993
     27.7088     85.9054      9.7264     54.3008     50.0000      4.0223      3.9990     -0.0269     -3.5817      3.5818    288.7041      6.0015     90.4309      0.0521     -5.2304     -0.2689
     27.7423     85.9194     10.1445     54.3008     54.0000      4.0223      3.9990     -0.0107     -2.9226      2.9226    288.7041      6.0015     90.2099      0.0193     -3.0083     -0.6737
     27.7759     85.9334     10.5627     54.3008     58.0000      4.0223      3.9990     -0.0078     -1.9940      1.9941    288.7041      6.0015     90.2253     -0.0143     -0.3151     -0.8006
     27.8094     85.9474     10.9808     54.3008     62.0000      4.0223      3.9990     -0.0000     -1.1587      1.1587    288.7041      6.0015     90.0000      0.0725      1.7038     -0.6887
     27.8430     85.9615     11.3989     54.3008     66.0000      4.0223      3.9990     -0.0000     -0.6094      0.6094    288.7041      6.0015     90.0000      0.1314      2.6359     -0.4574
     27.8765     85.9755     11.8170     54.3008     70.0000      4.0223      3.9990     -0.0000     -0.3559      0.3559    288.7041      6.0015     90.0000      0.1505      2.5791     -0.2171
     27.9101     85.9896     12.2351     54.3008     74.0000      4.0223      3.9990     -0.0000     -0.2513      0.2513    288.7041      6.0015     90.0000      0.0823      2.2777     -0.0226
     27.9436     86.0037     12.6532     54.3008     78.0000      4.0223      3.9990     -0.0000     -0.1505      0.1505    288.7041      6.0015     90.0000     -0.0274      2.4552      0.1200
     27.9772     86.0177     13.0713     54.3008     82.0000      4.0223      3.9990     -0.0000     -0.0743      0.0743    288.7041      6.0015     90.0000     -0.1037      2.9844      0.2170
     28.0107     86.0318     13.4894     54.3008     86.0000      4.0223      3.9990     -0.0000     -0.1989      0.1989    288.7041      6.0015     90.0000     -0.1040      2.7937      0.2630
     28.0443     86.0459     13.9076     54.3008     90.0000      4.0223      3.9990     -0.0000     -0.5958      0.5958    288.7041      6.0015     90.0000     -0.0303      1.3398      0.2448
     28.0778     86.0600     14.3257     54.3008     94.0000      4.0223      3.9990     -0.0000     -1.0940      1.0940    288.7041      6.0015     90.0000      0.1516     -0.7287      0.1616
     28.1113     86.0741     14.7438     54.3008     98.0000      4.0223      3.9990     -0.0651     -1.3837      1.3853    288.7041      6.0015     92.6939      0.0542     -1.9996      0.0354
     28.1449     86.0883     15.1619     54.3008    102.0000      4.0223      3.9990     -0.1749     -1.2839      1.2957    288.7041      6.0015     97.7557     -0.4021     -1.6577     -0.0955
     28.1784     86.1024     15.5800     54.3008    106.0000      4.0223      3.9990     -0.1568     -0.8893      0.9030    288.7041      6.0015    100.0000     -0.1853     -0.2500     -0.1959
     28.2120     86.1165     15.9981     54.3008    110.0000      4.0223      3.9990     -0.0768     -0.4354      0.4421    288.7041      6.0015    100.0000      0.2496      1.1732     -0.2476
     28.2455     86.1307     16.4162     54.3008    114.0000      4.0223      3.9990     -0.0217     -0.1230      0.1249    288.7041      6.0015    100.0000      0.4302      1.7769     -0.2510
     28.2790     86.1448     16.8344     54.3008    118.0000      4.0223      3.9990     -0.0000     -0.0000      0.0000    288.7041      6.0015    100.0000      0.3722      1.5122     -0.2186
     27.3177     85.6993      4.7091     58.3231      2.0000      4.0223      3.9990      0.0000     -0.0000      0.0000    288.7041      6.0015      0.0000      0.1940      0.5033     -0.1449
     27.3513     85.7132      5.1272     58.3231      6.0000      4.0223      3.9990      0.0000     -0.0000      0.0000    288.7041      6.0015      0.0000      0.2569      0.8540     -0.1206
     27.3849     85.7271      5.5453     58.3231     10.0000      4.0223      3.9990     -0.0105     -0.0596      0.0605    288.7041      6.0015    100.0000      0.2312      0.8243     -0.1285
     27.4184     85.7411      5.9634     58.3231     14.0000      4.0223      3.9990     -0.0204     -0.1158      0.1176    288.7041      6.0015    100.0000      0.1765      0.8082     -0.1677
     27.4520     85.7550      6.3815     58.3231     18.0000      4.0223      3.9990     -0.0061     -0.0971      0.0973    288.7041      6.0015     93.5871      0.3381      1.5457     -0.1435
     27.4856     85.7689      6.7996     58.3231     22.0000      4.0223      3.9990     -0.0332     -0.1884      0.1913    288.7041      6.0015    100.0000      0.1870      1.7634     -0.0004
     27.5192     85.7829      7.2177     58.3231     26.0000      4.0223      3.9990     -0.0824     -0.4671      0.4743    288.7041      6.0015    100.0000     -0.0378      1.1825      0.2425
     27.5527     85.7968      7.6359     58.3231     30.0000      4.0223      3.9990     -0.1305     -0.8076      0.8181    288.7041      6.0015     99.1770     -0.2204      1.1681      0.5611
     27.5863     85.8108      8.0540     58.3231     34.0000      4.0223      3.9990     -0.1304     -1.3228      1.3292    288.7041      6.0015     95.6322     -0.0947      0.9148      0.8750
     27.6199     85.8248      8.4721     58.3231     38.0000      4.0223      3.9990     -0.1307     -2.1293      2.1333    288.7041      6.0015     93.5134     -0.0878     -0.6755      1.0049
     27.6534     85.8387      8.8902     58.3231     42.0000      4.0223      3.9990     -0.1260     -3.0641      3.0667    288.7041      6.0015     92.3541     -0.1796     -3.3188      0.8038
     27.6870     85.8527      9.3083     58.3231     46.0000      4.0223      3.9990     -0.0861     -3.7032      3.7042    288.7041      6.0015     91.3326     -0.1179     -5.4033      0.3111
     27.7205     85.8667      9.7264     58.3231     50.0000      4.0223      3.9990     -0.0340     -3.6489      3.6491    288.7041      6.0015     90.5341      0.0458     -5.0808     -0.2515
     27.7541     85.8807     10.1445     58.3231     54.0000      4.0223      3.9990     -0.0124     -2.9396      2.9397    288.7041      6.0015     90.2413      0.0788     -2.5987     -0.6376
     27.7877     85.8947     10.5627     58.3231     58.0000      4.0223      3.9990     -0.0082     -1.9693      1.9693    288.7041      6.0015     90.2375      0.0747      0.3920     -0.7301
     27.8212     85.9088     10.9808     58.3231     62.0000      4.0223      3.9990     -0.0000     -1.1523      1.1523    288.7041      6.0015     90.0000      0.1849      2.5234     -0.5776
     27.8548     85.9228     11.3989     58.3231     66.0000      4.0223      3.9990     -0.0000     -0.7359      0.7359    288.7041      6.0015     90.0000      0.2722      3.0409     -0.3210
     27.8883     85.9368     11.8170     58.3231     70.0000      4.0223      3.9990     -0.0000     -0.7009      0.7009    288.7041      6.0015     90.0000      0.3359      2.0885     -0.0895
     27.9219     85.9509     12.2351     58.3231     74.0000      4.0223      3.9990     -0.0000     -0.7694      0.7694    288.7041      6.0015     90.0000      0.3029      1.0249      0.0605
     27.9554     85.9649     12.6532     58.3231     78.0000      4.0223      3.9990     -0.0000     -0.6745      0.6745    288.7041      6.0015     90.0000      0.1939      1.1798      0.1384
     27.9890     85.9790     13.0713     58.3231     82.0000      4.0223      3.9990     -0.0000     -0.4464      0.4464    288.7041      6.0015     90.0000      0.0807      2.2773      0.1730
     28.0225     85.9931     13.4894     58.3231     86.0000      4.0223      3.9990     -0.0000     -0.3488      0.3488    288.7041      6.0015     90.0000      0.0163      2.8324      0.1759
     28.0561     86.0072     13.9076     58.3231     90.0000      4.0223      3.9990     -0.0000     -0.5618      0.5618    288.7041      6.0015     90.0000      0.0283      1.7805      0.1406
     28.0896     86.0213     14.3257     58.3231     94.0000      4.0223      3.9990     -0.0000     -0.9466      0.9466    288.7041      6.0015     90.0000      0.1740     -0.3011      0.0644
     28.1232     86.0354     14.7438     58.3231     98.0000      4.0223      3.9990     -0.0533     -1.1379      1.1392    288.7041      6.0015     92.6822      0.0491     -1.5372     -0.0361
     28.1567     86.0495     15.1619     58.3231    102.0000      4.0223      3.9990     -0.1299     -0.9301      0.9391    288.7041      6.0015     97.9516     -0.2956     -0.8371     -0.1313
     28.1902     86.0636     15.5800     58.3231    106.0000      4.0223      3.9990     -0.0866     -0.4913      0.4989    288.7041      6.0015    100.0000      0.0536      0.8194     -0.1949
     28.2238     86.0777     15.9981     58.3231    110.0000      4.0223      3.9990     -0.0222     -0.1257      0.1276    288.7041      6.0015    100.0000      0.3845      1.8887     -0.2169
     28.2573     86.0919     16.4162     58.3231    114.0000      4.0223      3.9990      0.0000     -0.0000      0.0000    288.7041      6.0015      0.0000      0.3569      1.5741     -0.2024
     28.2909     86.1060     16.8344     58.3231    118.0000      4.0223      3.9990      0.0000     -0.0000      0.0000    288.7041      6.0015      0.0000      0.1967      0.8738     -0.1646
     27.3294     85.6608      4.7091     62.3454      2.0000      4.0223      3.9990     -0.0000     -0.0000      0.0000    288.7041      6.0015    100.0000      0.2931      0.9195     -0.0680
     27.3630     85.6747      5.1272     62.3454      6.0000      4.0223      3.9990     -0.0147     -0.0833      0.0846    288.7041      6.0015    100.0000      0.2776      0.9291      0.0047
     27.3966     85.6886      5.5453     62.3454     10.0000      4.0223      3.9990     -0.0416     -0.2357      0.2394    288.7041      6.0015    100.0000      0.1630      0.5388     -0.0021
     27.4302     85.7025      5.9634     62.3454     14.0000      4.0223      3.9990     -0.0617     -0.3498      0.3552    288.7041      6.0015    100.0000      0.0735      0.4049     -0.0747
     27.4637     85.7164      6.3815     62.3454     18.0000      4.0223      3.9990     -0.0694     -0.3938      0.3998    288.7041      6.0015    100.0000      0.0313      0.7576     -0.1139
     27.4973     85.7304      6.7996     62.3454     22.0000      4.0223      3.9990     -0.0865     -0.4906      0.4982    288.7041      6.0015    100.0000     -0.0719      0.7497     -0.0536
     27.5309     85.7443      7.2177     62.3454     26.0000      4.0223      3.9990     -0.1013     -0.6288      0.6369    288.7041      6.0015     99.1530     -0.1231      0.8982      0.1379
     27.5645     85.7582      7.6359     62.3454     30.0000      4.0223      3.9990     -0.0988     -0.8390      0.8448    288.7041      6.0015     96.7181      0.0053      1.4459      0.4633
     27.5980     85.7722      8.0540     62.3454     34.0000      4.0223      3.9990     -0.1080     -1.3265      1.3309    288.7041      6.0015     94.6546     -0.0013      1.1139      0.8138
     27.6316     85.7861      8.4721     62.3454     38.0000      4.0223      3.9990     -0.1283     -2.1484      2.1522    288.7041      6.0015     93.4183     -0.1721     -0.6853      0.9820
     27.6652     85.8001      8.8902     62.3454     42.0000      4.0223      3.9990     -0.1171     -3.0756      3.0778    288.7041      6.0015     92.1807     -0.2070     -3.2503      0.8184
     27.6987     85.8141      9.3083     62.3454     46.0000      4.0223      3.9990     -0.0593     -3.6921      3.6926    288.7041      6.0015     90.9195      0.0509     -5.0600      0.3641
     27.7323     85.8281      9.7264     62.3454     50.0000      4.0223      3.9990     -0.0077     -3.6474      3.6474    288.7041      6.0015     90.1205      0.2955     -4.6404     -0.1652
     27.7659     85.8421     10.1445     62.3454     54.0000      4.0223      3.9990     -0.0000     -2.9737      2.9737    288.7041      6.0015     90.0000      0.2523     -2.1808     -0.5245
     27.7994     85.8561     10.5627     62.3454     58.0000      4.0223      3.9990     -0.0000     -2.0430      2.0430    288.7041      6.0015     90.0000      0.2439      0.8861     -0.5922
     27.8330     85.8701     10.9808     62.3454     62.0000      4.0223      3.9990     -0.0000     -1.3108      1.3108    288.7041      6.0015     90.0000      0.3610      2.9544     -0.4183
     27.8665     85.8841     11.3989     62.3454     66.0000      4.0223      3.9990     -0.0000     -1.0755      1.0755    288.7041      6.0015     90.0000      0.6250      2.9210     -0.1561
     27.9001     85.8981     11.8170     62.3454     70.0000      4.0223      3.9990     -0.0153     -1.2913      1.2914    288.7041      6.0015     90.6790      0.7439      0.9958      0.0515
     27.9337     85.9122     12.2351     62.3454     74.0000      4.0223      3.9990     -0.0321     -1.5696      1.5699    288.7041      6.0015     91.1728      0.7213     -0.9509      0.1464
     27.9672     85.9262     12.6532     62.3454     78.0000      4.0223      3.9990     -0.0461     -1.5286      1.5293    288.7041      6.0015     91.7286      0.5645     -1.0585      0.1515
     28.0008     85.9403     13.0713     62.3454     82.0000      4.0223      3.9990     -0.0550     -1.1687      1.1700    288.7041      6.0015     92.6930      0.3339      0.5022      0.1167
     28.0343     85.9544     13.4894     62.3454     86.0000      4.0223      3.9990     -0.0504     -0.8222      0.8238    288.7041      6.0015     93.5091      0.1776      1.8854      0.0716
     28.0679     85.9684     13.9076     62.3454     90.0000      4.0223      3.9990     -0.0393     -0.7766      0.7776    288.7041      6.0015     92.8966      0.1303      1.5229      0.0184
     28.1014     85.9825     14.3257     62.3454     94.0000      4.0223      3.9990     -0.0549     -0.9542      0.9558    288.7041      6.0015     93.2957      0.0044     -0.1979     -0.0466
     28.1350     85.9966     14.7438     62.3454     98.0000      4.0223      3.9990     -0.0960     -0.9817      0.9864    288.7041      6.0015     95.5850     -0.2180     -1.1301     -0.1152
     28.1685     86.0107     15.1619     62.3454    102.0000      4.0223      3.9990     -0.1054     -0.6591      0.6675    288.7041      6.0015     99.0854     -0.2244     -0.0589     -0.1693
     28.2020     86.0248     15.5800     62.3454    106.0000      4.0223      3.9990     -0.0394     -0.2232      0.2267    288.7041      6.0015    100.0000      0.2083      1.5608     -0.1941
     28.2356     86.0389     15.9981     62.3454    110.0000      4.0223      3.9990      0.0000     -0.0000      0.0000    288.7041      6.0015      0.0000      0.3413      1.8359     -0.1875
     28.2691     86.0531     16.4162     62.3454    114.0000      4.0223      3.9990      0.0000     -0.0000      0.0000    288.7041      6.0015      0.0000      0.1885      0.9548     -0.1576
     28.3027     86.0672     16.8344     62.3454    118.0000      4.0223      3.9990      0.0000     -0.0000      0.0000    288.7041      6.0015      0.0000      0.1136      0.6353     -0.1164
     27.3411     85.6223      4.7091     66.3676      2.0000      4.0223      3.9990     -0.0195     -0.1105      0.1122    288.7041      6.0015    100.0000      0.2586      0.7508      0.0807
     27.3747     85.6362      5.1272     66.3676      6.0000      4.0223      3.9990     -0.0509     -0.2887      0.2932    288.7041      6.0015    100.0000      0.1760      0.4981      0.1525
     27.4083     85.6501      5.5453     66.3676     10.0000      4.0223      3.9990     -0.0874     -0.4956      0.5033    288.7041      6.0015    100.0000      0.0387      0.0586      0.1051
     27.4419     85.6639      5.9634     66.3676     14.0000      4.0223      3.9990     -0.1138     -0.6455      0.6554    288.7041      6.0015    100.0000     -0.0757     -0.1543     -0.0253
     27.4755     85.6779      6.3815     66.3676     18.0000      4.0223      3.9990     -0.1262     -0.7157      0.7267    288.7041      6.0015    100.0000     -0.1548     -0.0644     -0.1412
     27.5090     85.6918      6.7996     66.3676     22.0000      4.0223      3.9990     -0.1319     -0.7480      0.7595    288.7041      6.0015    100.0000     -0.2220      0.1349     -0.1567
     27.5426     85.7057      7.2177     66.3676     26.0000      4.0223      3.9990     -0.1129     -0.7521      0.7605    288.7041      6.0015     98.5377     -0.0967      0.8216     -0.0027
     27.5762     85.7196      7.6359     66.3676     30.0000      4.0223      3.9990     -0.0869     -0.8590      0.8634    288.7041      6.0015     95.7790      0.0942      1.6021      0.3317
     27.6098     85.7336      8.0540     66.3676     34.0000      4.0223      3.9990     -0.0891     -1.2962      1.2992    288.7041      6.0015     93.9304      0.0586      1.1990      0.7216
     27.6433     85.7475      8.4721     66.3676     38.0000      4.0223      3.9990     -0.0934     -2.0670      2.0691    288.7041      6.0015     92.5885     -0.0410     -0.4467      0.9521
     27.6769     85.7615      8.8902     66.3676     42.0000      4.0223      3.9990     -0.0584     -2.9506      2.9512    288.7041      6.0015     91.1334      0.1166     -2.6614      0.8670
     27.7105     85.7754      9.3083     66.3676     46.0000      4.0223      3.9990     -0.0061     -3.5894      3.5894    288.7041      6.0015     90.0966      0.4162     -4.3251      0.4859
     27.7440     85.7894      9.7264     66.3676     50.0000      4.0223      3.9990     -0.0000     -3.6629      3.6629    288.7041      6.0015     90.0000      0.3596     -4.2275      0.0005
     27.7776     85.8034     10.1445     66.3676     54.0000      4.0223      3.9990     -0.0000     -3.1425      3.1425    288.7041      6.0015     90.0000      0.3287     -2.2200     -0.3496
     27.8112     85.8174     10.5627     66.3676     58.0000      4.0223      3.9990     -0.0000     -2.3324      2.3324    288.7041      6.0015     90.0000      0.4167      0.6336     -0.4293
     27.8447     85.8314     10.9808     66.3676     62.0000      4.0223      3.9990     -0.0283     -1.7050      1.7053    288.7041      6.0015     90.9512      0.5391      2.5423     -0.2740
     27.8783     85.8454     11.3989     66.3676     66.0000      4.0223      3.9990     -0.1254     -1.6082      1.6131    288.7041      6.0015     94.4592      0.2120      2.1040     -0.0344
     27.9119     85.8594     11.8170     66.3676     70.0000      4.0223      3.9990     -0.2226     -2.0023      2.0146    288.7041      6.0015     96.3424     -0.1373     -0.4736      0.1401
     27.9454     85.8735     12.2351     66.3676     74.0000      4.0223      3.9990     -0.2876     -2.4502      2.4670    288.7041      6.0015     96.6955     -0.3583     -3.1089      0.1862
     27.9790     85.8875     12.6532     66.3676     78.0000      4.0223      3.9990     -0.3155     -2.4983      2.5182    288.7041      6.0015     97.1981     -0.5271     -3.6678      0.1315
     28.0125     85.9015     13.0713     66.3676     82.0000      4.0223      3.9990     -0.3083     -2.0895      2.1121    288.7041      6.0015     98.3929     -0.6980     -2.0711      0.0393
     28.0461     85.9156     13.4894     66.3676     86.0000      4.0223      3.9990     -0.2718     -1.5522      1.5758    288.7041      6.0015     99.9310     -0.8069     -0.1446     -0.0453
     28.0796     85.9297     13.9076     66.3676     90.0000      4.0223      3.9990     -0.2168     -1.2295      1.2484    288.7041      6.0015    100.0000     -0.7273      0.2983     -0.1104
     28.1132     85.9437     14.3257     66.3676     94.0000      4.0223      3.9990     -0.1969     -1.1166      1.1338    288.7041      6.0015    100.0000     -0.7823     -0.5616     -0.1593
     28.1468     85.9578     14.7438     66.3676     98.0000      4.0223      3.9990     -0.1616     -0.9162      0.9303    288.7041      6.0015    100.0000     -0.5908     -0.8055     -0.1926
     28.1803     85.9719     15.1619     66.3676    102.0000      4.0223      3.9990     -0.0858     -0.4866      0.4941    288.7041      6.0015    100.0000     -0.1054      0.5460     -0.2044
     28.2138     85.9860     15.5800     66.3676    106.0000      4.0223      3.9990     -0.0157     -0.0891      0.0905    288.7041      6.0015    100.0000      0.2469      1.8497     -0.1920
     28.2474     86.0001     15.9981     66.3676    110.0000      4.0223      3.9990      0.0000     -0.0000      0.0000    288.7041      6.0015      0.0000      0.2027      1.2615     -0.1602
     28.2809     86.0142     16.4162     66.3676    114.0000      4.0223      3.9990      0.0000     -0.0000      0.0000    288.7041      6.0015      0.0000      0.1136      0.7297     -0.1185
     28.3145     86.0284     16.8344     66.3676    118.0000      4.0223      3.9990      0.0000     -0.0000      0.0000    288.7041      6.0015      0.0000      0.0770      0.5186     -0.0761
     27.3528     85.5837      4.7091     70.3899      2.0000      4.0223      3.9990     -0.0466     -0.2641      0.2682    288.7041      6.0015    100.0000      0.1715      0.4130      0.2495
     27.3864     85.5976      5.1272     70.3899      6.0000      4.0223      3.9990     -0.0952     -0.5398      0.5481    288.7041      6.0015    100.0000      0.0391     -0.0753      0.2734
     27.4200     85.6115      5.5453     70.3899     10.0000      4.0223      3.9990     -0.1379     -0.7821      0.7942    288.7041      6.0015    100.0000     -0.1044     -0.5199      0.1523
     27.4536     85.6254      5.9634     70.3899     14.0000      4.0223      3.9990     -0.1635     -0.9275      0.9418    288.7041      6.0015    100.0000     -0.2140     -0.6971     -0.0469
     27.4872     85.6393      6.3815     70.3899     18.0000      4.0223      3.9990     -0.1685     -0.9557      0.9705    288.7041      6.0015    100.0000     -0.2588     -0.4992     -0.2231
     27.5207     85.6532      6.7996     70.3899     22.0000      4.0223      3.9990     -0.1594     -0.9040      0.9179    288.7041      6.0015    100.0000     -0.2494     -0.0185     -0.2833
     27.5543     85.6671      7.2177     70.3899     26.0000      4.0223      3.9990     -0.1359     -0.8204      0.8316    288.7041      6.0015     99.4082     -0.1769      0.8470     -0.1528
     27.5879     85.6810      7.6359     70.3899     30.0000      4.0223      3.9990     -0.1210     -0.8443      0.8530    288.7041      6.0015     98.1524     -0.1894      1.7105      0.1847
     27.6215     85.6949      8.0540     70.3899     34.0000      4.0223      3.9990     -0.1091     -1.1874      1.1924    288.7041      6.0015     95.2486     -0.2081      1.5137      0.6167
     27.6551     85.7089      8.4721     70.3899     38.0000      4.0223      3.9990     -0.0697     -1.8630      1.8643    288.7041      6.0015     92.1418     -0.0106      0.2909      0.9354
     27.6886     85.7228      8.8902     70.3899     42.0000      4.0223      3.9990     -0.0145     -2.7185      2.7186    288.7041      6.0015     90.3064      0.3262     -1.6072      0.9632
     27.7222     85.7368      9.3083     70.3899     46.0000      4.0223      3.9990     -0.0000     -3.4671      3.4671    288.7041      6.0015     90.0000      0.3845     -3.4935      0.6740
     27.7558     85.7508      9.7264     70.3899     50.0000      4.0223      3.9990     -0.0000     -3.7725      3.7725    288.7041      6.0015     90.0000      0.3924     -4.1458      0.2214
     27.7893     85.7647     10.1445     70.3899     54.0000      4.0223      3.9990     -0.0000     -3.5033      3.5033    288.7041      6.0015     90.0000      0.4645     -2.9678     -0.1589
     27.8229     85.7787     10.5627     70.3899     58.0000      4.0223      3.9990     -0.0222     -2.8575      2.8576    288.7041      6.0015     90.4450      0.6559     -0.5957     -0.3046
     27.8565     85.7927     10.9808     70.3899     62.0000      4.0223      3.9990     -0.1717     -2.2858      2.2922    288.7041      6.0015     94.2948     -0.0038      1.2214     -0.2170
     27.8901     85.8067     11.3989     70.3899     66.0000      4.0223      3.9990     -0.3402     -2.1936      2.2199    288.7041      6.0015     98.8158     -0.8245      0.8367     -0.0268
     27.9236     85.8207     11.8170     70.3899     70.0000      4.0223      3.9990     -0.4588     -2.6022      2.6424    288.7041      6.0015    100.0000     -1.2648     -1.7567      0.1162
     27.9572     85.8347     12.2351     70.3899     74.0000      4.0223      3.9990     -0.5473     -3.1041      3.1520    288.7041      6.0015    100.0000     -1.5526     -4.6124      0.1378
     27.9907     85.8488     12.6532     70.3899     78.0000      4.0223      3.9990     -0.5709     -3.2379      3.2879    288.7041      6.0015    100.0000     -1.5896     -5.6488      0.0569
     28.0243     85.8628     13.0713     70.3899     82.0000      4.0223      3.9990     -0.5072     -2.8763      2.9207    288.7041      6.0015    100.0000     -1.3058     -4.4957     -0.0618
     28.0579     85.8768     13.4894     70.3899     86.0000      4.0223      3.9990     -0.3988     -2.2617      2.2966    288.7041      6.0015    100.0000     -0.9602     -2.5328     -0.1640
     28.0914     85.8909     13.9076     70.3899     90.0000      4.0223      3.9990     -0.3019     -1.7119      1.7383    288.7041      6.0015    100.0000     -0.7742     -1.3603     -0.2285
     28.1250     85.9050     14.3257     70.3899     94.0000      4.0223      3.9990     -0.2296     -1.3024      1.3225    288.7041      6.0015    100.0000     -0.6383     -1.1081     -0.2559
     28.1585     85.9190     14.7438     70.3899     98.0000      4.0223      3.9990     -0.1538     -0.8721      0.8856    288.7041      6.0015    100.0000     -0.3598     -0.4926     -0.2536
     28.1921     85.9331     15.1619     70.3899    102.0000      4.0223      3.9990     -0.0658     -0.3734      0.3792    288.7041      6.0015    100.0000      0.0321      0.9599     -0.2273
     28.2256     85.9472     15.5800     70.3899    106.0000      4.0223      3.9990     -0.0021     -0.0293      0.0294    288.7041      6.0015     94.1575      0.2773      1.8469     -0.1839
     28.2592     85.9613     15.9981     70.3899    110.0000      4.0223      3.9990      0.0000     -0.0000      0.0000    288.7041      6.0015      0.0000      0.1438      0.9831     -0.1333
     28.2927     85.9754     16.4162     70.3899    114.0000      4.0223      3.9990      0.0000     -0.0000      0.0000    288.7041      6.0015      0.0000      0.0869      0.6184     -0.0845
     28.3263     85.9895     16.8344     70.3899    118.0000      4.0223      3.9990      0.0000     -0.0000      0.0000    288.7041      6.0015      0.0000      0.0605      0.4562     -0.0435
     27.3645     85.5452      4.7091     74.4122      2.0000      4.0223      3.9990     -0.0710     -0.4025      0.4087    288.7041      6.0015    100.0000      0.0323      0.1378      0.3800
     27.3981     85.5591      5.1272     74.4122      6.0000      4.0223      3.9990     -0.1353     -0.7673      0.7791    288.7041      6.0015    100.0000     -0.1512     -0.5822      0.3364
     27.4317     85.5729      5.5453     74.4122     10.0000      4.0223      3.9990     -0.1824     -1.0346      1.0505    288.7041      6.0015    100.0000     -0.2730     -1.0581      0.1320
     27.4653     85.5868      5.9634     74.4122     14.0000      4.0223      3.9990     -0.2015     -1.1428      1.1605    288.7041      6.0015    100.0000     -0.3137     -1.0845     -0.1275
     27.4988     85.6007      6.3815     74.4122     18.0000      4.0223      3.9990     -0.1921     -1.0893      1.1061    288.7041      6.0015    100.0000     -0.2753     -0.5461     -0.3307
     27.5324     85.6146      6.7996     74.4122     22.0000      4.0223      3.9990     -0.1718     -0.9741      0.9891    288.7041      6.0015    100.0000     -0.2240      0.0714     -0.3997
     27.5660     85.6285      7.2177     74.4122     26.0000      4.0223      3.9990     -0.1407     -0.8553      0.8668    288.7041      6.0015     99.3444     -0.1527      0.8072     -0.2804
     27.5996     85.6424      7.6359     74.4122     30.0000      4.0223      3.9990     -0.1196     -0.8085      0.8173    288.7041      6.0015     98.4151     -0.2033      1.7459      0.0534
     27.6332     85.6563      8.0540     74.4122     34.0000      4.0223      3.9990     -0.0940     -1.0172      1.0215    288.7041      6.0015     95.2796     -0.1992      2.1076      0.5259
     27.6668     85.6702      8.4721     74.4122     38.0000      4.0223      3.9990     -0.0419     -1.5833      1.5838    288.7041      6.0015     91.5146      0.0684      1.4429      0.9436
     27.7003     85.6842      8.8902     74.4122     42.0000      4.0223      3.9990     -0.0000     -2.4554      2.4554    288.7041      6.0015     90.0000      0.3377     -0.3568      1.0951
     27.7339     85.6981      9.3083     74.4122     46.0000      4.0223      3.9990     -0.0000     -3.3960      3.3960    288.7041      6.0015     90.0000      0.3537     -2.8515      0.8927
     27.7675     85.7121      9.7264     74.4122     50.0000      4.0223      3.9990     -0.0000     -4.0047      4.0047    288.7041      6.0015     90.0000      0.4240     -4.5561      0.4455
     27.8011     85.7261     10.1445     74.4122     54.0000      4.0223      3.9990     -0.0086     -4.0153      4.0153    288.7041      6.0015     90.1221      0.6479     -4.3830     -0.0104
     27.8346     85.7400     10.5627     74.4122     58.0000      4.0223      3.9990     -0.1785     -3.5030      3.5075    288.7041      6.0015     92.9165     -0.1407     -2.5025     -0.2727
     27.8682     85.7540     10.9808     74.4122     62.0000      4.0223      3.9990     -0.3970     -2.8797      2.9070    288.7041      6.0015     97.8488     -1.2051     -0.4688     -0.2913
     27.9018     85.7680     11.3989     74.4122     66.0000      4.0223      3.9990     -0.4621     -2.6209      2.6613    288.7041      6.0015    100.0000     -1.2670     -0.2474     -0.1644
     27.9354     85.7820     11.8170     74.4122     70.0000      4.0223      3.9990     -0.4999     -2.8351      2.8788    288.7041      6.0015    100.0000     -1.1943     -2.0904     -0.0385
     27.9689     85.7960     12.2351     74.4122     74.0000      4.0223      3.9990     -0.5694     -3.2293      3.2791    288.7041      6.0015    100.0000     -1.3696     -4.5807     -0.0056
     28.0025     85.8100     12.6532     74.4122     78.0000      4.0223      3.9990     -0.5985     -3.3943      3.4467    288.7041      6.0015    100.0000     -1.4111     -5.9354     -0.0683
     28.0361     85.8240     13.0713     74.4122     82.0000      4.0223      3.9990     -0.5512     -3.1263      3.1745    288.7041      6.0015    100.0000     -1.2486     -5.4101     -0.1730
     28.0696     85.8381     13.4894     74.4122     86.0000      4.0223      3.9990     -0.4476     -2.5383      2.5775    288.7041      6.0015    100.0000     -0.9850     -3.7474     -0.2638
     28.1032     85.8521     13.9076     74.4122     90.0000      4.0223      3.9990     -0.3315     -1.8798      1.9088    288.7041      6.0015    100.0000     -0.7289     -2.1756     -0.3116
     28.1367     85.8662     14.3257     74.4122     94.0000      4.0223      3.9990     -0.2259     -1.2814      1.3012    288.7041      6.0015    100.0000     -0.4613     -1.0543     -0.3150
     28.1703     85.8802     14.7438     74.4122     98.0000      4.0223      3.9990     -0.1287     -0.7299      0.7412    288.7041      6.0015    100.0000     -0.1320      0.0891     -0.2825
     28.2039     85.8943     15.1619     74.4122    102.0000      4.0223      3.9990     -0.0455     -0.2578      0.2617    288.7041      6.0015    100.0000      0.1678      1.2797     -0.2281
     28.2374     85.9084     15.5800     74.4122    106.0000      4.0223      3.9990     -0.0003     -0.0020      0.0020    288.7041      6.0015    100.0000      0.2526      1.6630     -0.1640
     28.2710     85.9225     15.9981     74.4122    110.0000      4.0223      3.9990      0.0000     -0.0000      0.0000    288.7041      6.0015      0.0000      0.1248      0.8192     -0.1035
     28.3045     85.9366     16.4162     74.4122    114.0000      4.0223      3.9990     -0.0000     -0.0000      0.0000    288.7041      6.0015    100.0000      0.0843      0.5760     -0.0536
     28.3381     85.9507     16.8344     74.4122    118.0000      4.0223      3.9990     -0.0000     -0.0039      0.0039    288.7041      6.0015     90.0000      0.0539      0.4139     -0.0169
     27.3762     85.5066      4.7091     78.4345      2.0000      4.0223      3.9990     -0.0610     -0.5022      0.5059    288.7041      6.0015     96.9218      0.0573     -0.0456      0.4542
     27.4098     85.5205      5.1272     78.4345      6.0000      4.0223      3.9990     -0.1293     -0.9350      0.9439    288.7041      6.0015     97.8733     -0.1287     -0.9606      0.3465
     27.4433     85.5343      5.5453     78.4345     10.0000      4.0223      3.9990     -0.1925     -1.2158      1.2309    288.7041      6.0015     98.9993     -0.3204     -1.4634      0.0688
     27.4769     85.5482      5.9634     78.4345     14.0000      4.0223      3.9990     -0.2242     -1.2729      1.2925    288.7041      6.0015     99.9891     -0.4174     -1.2679     -0.2327
     27.5105     85.5621      6.3815     78.4345     18.0000      4.0223      3.9990     -0.2003     -1.1358      1.1534    288.7041      6.0015    100.0000     -0.2469     -0.3668     -0.4343
     27.5441     85.5760      6.7996     78.4345     22.0000      4.0223      3.9990     -0.1733     -0.9828      0.9980    288.7041      6.0015    100.0000     -0.1816      0.2715     -0.4818
     27.5777     85.5899      7.2177     78.4345     26.0000      4.0223      3.9990     -0.1308     -0.8644      0.8743    288.7041      6.0015     98.6069     -0.0453      0.7733     -0.3536
     27.6113     85.6038      7.6359     78.4345     30.0000      4.0223      3.9990     -0.0778     -0.7838      0.7877    288.7041      6.0015     95.6704      0.1135      1.6762     -0.0184
     27.6449     85.6177      8.0540     78.4345     34.0000      4.0223      3.9990     -0.0349     -0.8816      0.8823    288.7041      6.0015     92.2694      0.1901      2.5635      0.4854
     27.6785     85.6316      8.4721     78.4345     38.0000      4.0223      3.9990     -0.0046     -1.3569      1.3569    288.7041      6.0015     90.1934      0.2605      2.4209      0.9835
     27.7120     85.6455      8.8902     78.4345     42.0000      4.0223      3.9990     -0.0000     -2.2683      2.2683    288.7041      6.0015     90.0000      0.2457      0.6208      1.2346
     27.7456     85.6595      9.3083     78.4345     46.0000      4.0223      3.9990     -0.0000     -3.4186      3.4186    288.7041      6.0015     90.0000      0.2966     -2.6187      1.0925
     27.7792     85.6734      9.7264     78.4345     50.0000      4.0223      3.9990     -0.0000     -4.3193      4.3193    288.7041      6.0015     90.0000      0.4304     -5.4281      0.6220
     27.8128     85.6874     10.1445     78.4345     54.0000      4.0223      3.9990     -0.0928     -4.5529      4.5539    288.7041      6.0015     91.1679      0.0620     -6.1130      0.0609
     27.8464     85.7013     10.5627     78.4345     58.0000      4.0223      3.9990     -0.3348     -4.0800      4.0937    288.7041      6.0015     94.6908     -1.1439     -4.3978     -0.3434
     27.8799     85.7153     10.9808     78.4345     62.0000      4.0223      3.9990     -0.5334     -3.2833      3.3264    288.7041      6.0015     99.2267     -2.0395     -1.7090     -0.4828
     27.9135     85.7293     11.3989     78.4345     66.0000      4.0223      3.9990     -0.4767     -2.7035      2.7452    288.7041      6.0015    100.0000     -1.2718     -0.3622     -0.4170
     27.9471     85.7433     11.8170     78.4345     70.0000      4.0223      3.9990     -0.4507     -2.5559      2.5953    288.7041      6.0015    100.0000     -1.0035     -0.8976     -0.2882
     27.9807     85.7573     12.2351     78.4345     74.0000      4.0223      3.9990     -0.4777     -2.7094      2.7512    288.7041      6.0015    100.0000     -1.0100     -2.6111     -0.2104
     28.0142     85.7713     12.6532     78.4345     78.0000      4.0223      3.9990     -0.4995     -2.8326      2.8763    288.7041      6.0015    100.0000     -1.0114     -4.0554     -0.2151
     28.0478     85.7853     13.0713     78.4345     82.0000      4.0223      3.9990     -0.4700     -2.6654      2.7065    288.7041      6.0015    100.0000     -0.8895     -4.1727     -0.2693
     28.0814     85.7993     13.4894     78.4345     86.0000      4.0223      3.9990     -0.3866     -2.1926      2.2265    288.7041      6.0015    100.0000     -0.6577     -3.0681     -0.3231
     28.1149     85.8133     13.9076     78.4345     90.0000      4.0223      3.9990     -0.2778     -1.5756      1.5999    288.7041      6.0015    100.0000     -0.3819     -1.5555     -0.3434
     28.1485     85.8274     14.3257     78.4345     94.0000      4.0223      3.9990     -0.1708     -0.9687      0.9836    288.7041      6.0015    100.0000     -0.0934     -0.1727     -0.3226
     28.1821     85.8414     14.7438     78.4345     98.0000      4.0223      3.9990     -0.0809     -0.4590      0.4661    288.7041      6.0015    100.0000      0.1671      0.9410     -0.2696
     28.2156     85.8555     15.1619     78.4345    102.0000      4.0223      3.9990     -0.0210     -0.1189      0.1207    288.7041      6.0015    100.0000      0.2976      1.5413     -0.2008
     28.2492     85.8696     15.5800     78.4345    106.0000      4.0223      3.9990      0.0000     -0.0000      0.0000    288.7041      6.0015      0.0000      0.2276      1.2576     -0.1290
     28.2827     85.8836     15.9981     78.4345    110.0000      4.0223      3.9990      0.0000     -0.0000      0.0000    288.7041      6.0015      0.0000      0.1292      0.7546     -0.0687
     28.3163     85.8977     16.4162     78.4345    114.0000      4.0223      3.9990     -0.0008     -0.0178      0.0178    288.7041      6.0015     92.5691      0.1030      0.4876     -0.0242
     28.3499     85.9118     16.8344     78.4345    118.0000      4.0223      3.9990     -0.0000     -0.0366      0.0366    288.7041      6.0015     90.0000      0.0706      0.2089      0.0050
     27.3878     85.4681      4.7091     82.4568      2.0000      4.0223      3.9990     -0.0265     -0.5515      0.5521    288.7041      6.0015     92.7493      0.1851     -0.1072      0.4917
     27.4214     85.4819      5.1272     82.4568      6.0000      4.0223      3.9990     -0.0813     -1.0226      1.0258    288.7041      6.0015     94.5475      0.0813     -1.1408      0.3454
     27.4550     85.4958      5.5453     82.4568     10.0000      4.0223      3.9990     -0.1541     -1.3100      1.3191    288.7041      6.0015     96.7082     -0.1113     -1.6658      0.0151
     27.4886     85.5096      5.9634     82.4568     14.0000      4.0223      3.9990     -0.2044     -1.3304      1.3460    288.7041      6.0015     98.7334     -0.2524     -1.3291     -0.3191
     27.5222     85.5235      6.3815     82.4568     18.0000      4.0223      3.9990     -0.2006     -1.1376      1.1552    288.7041      6.0015    100.0000     -0.2341     -0.2300     -0.5152
     27.5558     85.5374      6.7996     82.4568     22.0000      4.0223      3.9990     -0.1675     -0.9500      0.9646    288.7041      6.0015    100.0000     -0.1249      0.5007     -0.5298
     27.5894     85.5512      7.2177     82.4568     26.0000      4.0223      3.9990     -0.1409     -0.8394      0.8511    288.7041      6.0015     99.5315     -0.1206      0.8795     -0.3694
     27.6230     85.5651      7.6359     82.4568     30.0000      4.0223      3.9990     -0.0808     -0.7763      0.7805    288.7041      6.0015     95.9432      0.1278      1.5957     -0.0157
     27.6566     85.5790      8.0540     82.4568     34.0000      4.0223      3.9990     -0.0207     -0.8492      0.8494    288.7041      6.0015     91.3936      0.3204      2.5891      0.5085
     27.6902     85.5929      8.4721     82.4568     38.0000      4.0223      3.9990     -0.0000     -1.2857      1.2857    288.7041      6.0015     90.0000      0.2599      2.7259      1.0476
     27.7237     85.6069      8.8902     82.4568     42.0000      4.0223      3.9990     -0.0000     -2.2215      2.2215    288.7041      6.0015     90.0005      0.1865      0.9821      1.3512
     27.7573     85.6208      9.3083     82.4568     46.0000      4.0223      3.9990     -0.0000     -3.5049      3.5049    288.7041      6.0015     90.0000      0.2081     -2.7046      1.2354
     27.7909     85.6347      9.7264     82.4568     50.0000      4.0223      3.9990     -0.0079     -4.5967      4.5968    288.7041      6.0015     90.0980      0.2649     -6.2906      0.7292
     27.8245     85.6487     10.1445     82.4568     54.0000      4.0223      3.9990     -0.1040     -4.9533      4.9544    288.7041      6.0015     91.2034     -0.1375     -7.4897      0.0668
     27.8581     85.6626     10.5627     82.4568     58.0000      4.0223      3.9990     -0.2871     -4.4384      4.4477    288.7041      6.0015     93.7016     -0.9453     -5.6364     -0.4690
     27.8917     85.6766     10.9808     82.4568     62.0000      4.0223      3.9990     -0.4383     -3.4143      3.4423    288.7041      6.0015     97.3146     -1.5941     -2.1456     -0.7189
     27.9252     85.6905     11.3989     82.4568     66.0000      4.0223      3.9990     -0.4344     -2.4637      2.5017    288.7041      6.0015    100.0000     -1.4206      0.5221     -0.7051
     27.9588     85.7045     11.8170     82.4568     70.0000      4.0223      3.9990     -0.3421     -1.9403      1.9702    288.7041      6.0015    100.0000     -0.6533      1.1259     -0.5617
     27.9924     85.7185     12.2351     82.4568     74.0000      4.0223      3.9990     -0.3193     -1.8106      1.8385    288.7041      6.0015    100.0000     -0.4617      0.2340     -0.4212
     28.0260     85.7325     12.6532     82.4568     78.0000      4.0223      3.9990     -0.3215     -1.8234      1.8516    288.7041      6.0015    100.0000     -0.4018     -0.9966     -0.3459
     28.0595     85.7465     13.0713     82.4568     82.0000      4.0223      3.9990     -0.3024     -1.7147      1.7412    288.7041      6.0015    100.0000     -0.2926     -1.4753     -0.3283
     28.0931     85.7605     13.4894     82.4568     86.0000      4.0223      3.9990     -0.2457     -1.3934      1.4149    288.7041      6.0015    100.0000     -0.1047     -0.9622     -0.3301
     28.1267     85.7745     13.9076     82.4568     90.0000      4.0223      3.9990     -0.1655     -0.9388      0.9533    288.7041      6.0015    100.0000      0.1173      0.0863     -0.3179
     28.1602     85.7886     14.3257     82.4568     94.0000      4.0223      3.9990     -0.0862     -0.4886      0.4961    288.7041      6.0015    100.0000      0.3128      1.1090     -0.2788
     28.1938     85.8026     14.7438     82.4568     98.0000      4.0223      3.9990     -0.0281     -0.1592      0.1617    288.7041      6.0015    100.0000      0.4056      1.6699     -0.2174
     28.2274     85.8167     15.1619     82.4568    102.0000      4.0223      3.9990     -0.0006     -0.0037      0.0037    288.7041      6.0015    100.0000      0.3462      1.5817     -0.1468
     28.2609     85.8307     15.5800     82.4568    106.0000      4.0223      3.9990      0.0000     -0.0000      0.0000    288.7041      6.0015      0.0000      0.1831      0.9098     -0.0811
     28.2945     85.8448     15.9981     82.4568    110.0000      4.0223      3.9990     -0.0007     -0.0042      0.0043    288.7041      6.0015    100.0000      0.1399      0.7518     -0.0299
     28.3281     85.8589     16.4162     82.4568    114.0000      4.0223      3.9990     -0.0123     -0.0698      0.0709    288.7041      6.0015    100.0000      0.0465      0.2138      0.0040
     28.3616     85.8729     16.8344     82.4568    118.0000      4.0223      3.9990     -0.0154     -0.0930      0.0942    288.7041      6.0015     99.3927     -0.0282     -0.0932      0.0233
     27.3995     85.4295      4.7091     86.4791      2.0000      4.0223      3.9990     -0.0000     -0.5471      0.5471    288.7041      6.0015     90.0000      0.2495     -0.0202      0.5002
     27.4331     85.4433      5.1272     86.4791      6.0000      4.0223      3.9990     -0.0298     -1.0272      1.0276    288.7041      6.0015     91.6643      0.2985     -1.0830      0.3560
     27.4667     85.4572      5.5453     86.4791     10.0000      4.0223      3.9990     -0.1141     -1.3220      1.3269    288.7041      6.0015     94.9310      0.0733     -1.6553      0.0016
     27.5003     85.4710      5.9634     86.4791     14.0000      4.0223      3.9990     -0.1954     -1.3296      1.3439    288.7041      6.0015     98.3607     -0.2353     -1.3007     -0.3633
     27.5339     85.4849      6.3815     86.4791     18.0000      4.0223      3.9990     -0.1950     -1.1057      1.1228    288.7041      6.0015    100.0000     -0.2070     -0.1232     -0.5684
     27.5675     85.4987      6.7996     86.4791     22.0000      4.0223      3.9990     -0.1545     -0.8764      0.8900    288.7041      6.0015    100.0000     -0.0463      0.8232     -0.5575
     27.6011     85.5126      7.2177     86.4791     26.0000      4.0223      3.9990     -0.1359     -0.7708      0.7827    288.7041      6.0015    100.0000     -0.0542      1.1833     -0.3535
     27.6347     85.5265      7.6359     86.4791     30.0000      4.0223      3.9990     -0.1269     -0.7604      0.7710    288.7041      6.0015     99.4774     -0.1597      1.6716      0.0344
     27.6682     85.5404      8.0540     86.4791     34.0000      4.0223      3.9990     -0.0656     -0.9021      0.9044    288.7041      6.0015     94.1611      0.1162      2.3146      0.5720
     27.7018     85.5543      8.4721     86.4791     38.0000      4.0223      3.9990     -0.0180     -1.3665      1.3666    288.7041      6.0015     90.7567      0.2377      2.3444      1.1136
     27.7354     85.5682      8.8902     86.4791     42.0000      4.0223      3.9990     -0.0063     -2.2935      2.2935    288.7041      6.0015     90.1570      0.1399      0.7403      1.4224
     27.7690     85.5821      9.3083     86.4791     46.0000      4.0223      3.9990     -0.0037     -3.5800      3.5800    288.7041      6.0015     90.0594      0.0930     -2.8392      1.3084
     27.8026     85.5960      9.7264     86.4791     50.0000      4.0223      3.9990     -0.0000     -4.7184      4.7184    288.7041      6.0015     90.0000      0.1948     -6.6034      0.7782
     27.8362     85.6100     10.1445     86.4791     54.0000      4.0223      3.9990     -0.0249     -5.1105      5.1106    288.7041      6.0015     90.2794      0.2640     -7.9859      0.0526
     27.8698     85.6239     10.5627     86.4791     58.0000      4.0223      3.9990     -0.0886     -4.5516      4.5524    288.7041      6.0015     91.1146      0.1793     -6.0445     -0.5738
     27.9034     85.6378     10.9808     86.4791     62.0000      4.0223      3.9990     -0.1657     -3.3758      3.3799    288.7041      6.0015     92.8106     -0.0802     -2.1749     -0.9090
     27.9369     85.6518     11.3989     86.4791     66.0000      4.0223      3.9990     -0.2266     -2.1671      2.1790    288.7041      6.0015     95.9680     -0.4457      1.2402     -0.9406
     27.9705     85.6658     11.8170     86.4791     70.0000      4.0223      3.9990     -0.2362     -1.3397      1.3603    288.7041      6.0015    100.0000     -0.5333      2.7589     -0.7862
     28.0041     85.6798     12.2351     86.4791     74.0000      4.0223      3.9990     -0.1694     -0.9605      0.9753    288.7041      6.0015    100.0000     -0.0234      2.5196     -0.5874
     28.0377     85.6937     12.6532     86.4791     78.0000      4.0223      3.9990     -0.1461     -0.8288      0.8416    288.7041      6.0015    100.0000      0.1361      1.7350     -0.4327
     28.0713     85.7077     13.0713     86.4791     82.0000      4.0223      3.9990     -0.1287     -0.7300      0.7412    288.7041      6.0015    100.0000      0.2533      1.2137     -0.3412
     28.1048     85.7217     13.4894     86.4791     86.0000      4.0223      3.9990     -0.0971     -0.5508      0.5593    288.7041      6.0015    100.0000      0.3764      1.2525     -0.2897
     28.1384     85.7357     13.9076     86.4791     90.0000      4.0223      3.9990     -0.0549     -0.3112      0.3160    288.7041      6.0015    100.0000      0.4820      1.6272     -0.2480
     28.1720     85.7498     14.3257     86.4791     94.0000      4.0223      3.9990     -0.0178     -0.1011      0.1027    288.7041      6.0015    100.0000      0.5046      1.8831     -0.1985
     28.2055     85.7638     14.7438     86.4791     98.0000      4.0223      3.9990      0.0000     -0.0000      0.0000    288.7041      6.0015      0.0000      0.3923      1.6232     -0.1395
     28.2391     85.7778     15.1619     86.4791    102.0000      4.0223      3.9990      0.0000     -0.0000      0.0000    288.7041      6.0015      0.0000      0.2110      0.9749     -0.0789
     28.2727     85.7919     15.5800     86.4791    106.0000      4.0223      3.9990      0.0000     -0.0000      0.0000    288.7041      6.0015      0.0000      0.1418      0.7724     -0.0270
     28.3063     85.8059     15.9981     86.4791    110.0000      4.0223      3.9990     -0.0048     -0.0270      0.0275    288.7041      6.0015    100.0000      0.1205      0.6574      0.0095
     28.3398     85.8200     16.4162     86.4791    114.0000      4.0223      3.9990     -0.0242     -0.1373      0.1395    288.7041      6.0015    100.0000     -0.0010     -0.1149      0.0298
     28.3734     85.8341     16.8344     86.4791    118.0000      4.0223      3.9990     -0.0280     -0.1587      0.1611    288.7041      6.0015    100.0000     -0.0785     -0.4193      0.0380
     27.4111     85.3909      4.7091     90.5013      2.0000      4.0223      3.9990     -0.0000     -0.4981      0.4981    288.7041      6.0015     90.0000      0.1561      0.2122      0.4703
     27.4447     85.4047      5.1272     90.5013      6.0000      4.0223      3.9990     -0.0033     -0.9688      0.9688    288.7041      6.0015     90.1942      0.4034     -0.8221      0.3682
     27.4783     85.4186      5.5453     90.5013     10.0000      4.0223      3.9990     -0.1003     -1.2776      1.2815    288.7041      6.0015     94.4873      0.1328     -1.4796      0.0212
     27.5119     85.4324      5.9634     90.5013     14.0000      4.0223      3.9990     -0.1947     -1.2883      1.3029    288.7041      6.0015     98.5951     -0.2151     -1.1415     -0.3637
     27.5455     85.4462      6.3815     90.5013     18.0000      4.0223      3.9990     -0.1846     -1.0471      1.0633    288.7041      6.0015    100.0000     -0.1242      0.1116     -0.5896
     27.5791     85.4601      6.7996     90.5013     22.0000      4.0223      3.9990     -0.1376     -0.7805      0.7926    288.7041      6.0015    100.0000      0.0527      1.2684     -0.5750
     27.6127     85.4740      7.2177     90.5013     26.0000      4.0223      3.9990     -0.1182     -0.6704      0.6807    288.7041      6.0015    100.0000      0.0668      1.6836     -0.3366
     27.6463     85.4878      7.6359     90.5013     30.0000      4.0223      3.9990     -0.1282     -0.7272      0.7384    288.7041      6.0015    100.0000     -0.0550      1.8820      0.0893
     27.6799     85.5017      8.0540     90.5013     34.0000      4.0223      3.9990     -0.1194     -0.9824      0.9896    288.7041      6.0015     96.9309     -0.0574      1.9724      0.6358
     27.7135     85.5156      8.4721     90.5013     38.0000      4.0223      3.9990     -0.0633     -1.5169      1.5182    288.7041      6.0015     92.3900      0.1864      1.6111      1.1551
     27.7471     85.5295      8.8902     90.5013     42.0000      4.0223      3.9990     -0.0169     -2.4030      2.4031    288.7041      6.0015     90.4020      0.2783      0.1894      1.4377
     27.7807     85.5434      9.3083     90.5013     46.0000      4.0223      3.9990     -0.0000     -3.5821      3.5821    288.7041      6.0015     90.0000      0.1916     -2.8541      1.3160
     27.8143     85.5573      9.7264     90.5013     50.0000      4.0223      3.9990     -0.0000     -4.6458      4.6458    288.7041      6.0015     90.0000      0.1241     -6.2739      0.7900
     27.8479     85.5712     10.1445     90.5013     54.0000      4.0223      3.9990     -0.0000     -5.0268      5.0268    288.7041      6.0015     90.0000      0.2410     -7.6257      0.0559
     27.8815     85.5852     10.5627     90.5013     58.0000      4.0223      3.9990     -0.0000     -4.4916      4.4916    288.7041      6.0015     90.0000      0.4410     -5.8876     -0.6074
     27.9151     85.5991     10.9808     90.5013     62.0000      4.0223      3.9990     -0.0000     -3.3180      3.3180    288.7041      6.0015     90.0000      0.6292     -2.2974     -0.9973
     27.9486     85.6131     11.3989     90.5013     66.0000      4.0223      3.9990     -0.0271     -2.0257      2.0258    288.7041      6.0015     90.7669      0.5552      1.1198     -1.0715
     27.9822     85.6270     11.8170     90.5013     70.0000      4.0223      3.9990     -0.1047     -1.0188      1.0242    288.7041      6.0015     95.8682      0.0125      3.1179     -0.9212
     28.0158     85.6410     12.2351     90.5013     74.0000      4.0223      3.9990     -0.0777     -0.4406      0.4474    288.7041      6.0015    100.0000      0.1409      3.5583     -0.6844
     28.0494     85.6550     12.6532     90.5013     78.0000      4.0223      3.9990     -0.0348     -0.1972      0.2002    288.7041      6.0015    100.0000      0.4079      3.1530     -0.4681
     28.0830     85.6689     13.0713     90.5013     82.0000      4.0223      3.9990     -0.0205     -0.1160      0.1178    288.7041      6.0015    100.0000      0.4869      2.5431     -0.3158
     28.1165     85.6829     13.4894     90.5013     86.0000      4.0223      3.9990     -0.0090     -0.0511      0.0519    288.7041      6.0015    100.0000      0.5100      2.2282     -0.2207
     28.1501     85.6969     13.9076     90.5013     90.0000      4.0223      3.9990      0.0000     -0.0000      0.0000    288.7041      6.0015      0.0000      0.4637      1.9354     -0.1574
     28.1837     85.7109     14.3257     90.5013     94.0000      4.0223      3.9990      0.0000     -0.0000      0.0000    288.7041      6.0015      0.0000      0.3171      1.3290     -0.1049
     28.2173     85.7250     14.7438     90.5013     98.0000      4.0223      3.9990      0.0000     -0.0000      0.0000    288.7041      6.0015      0.0000      0.1947      0.9402     -0.0553
     28.2509     85.7390     15.1619     90.5013    102.0000      4.0223      3.9990      0.0000     -0.0000      0.0000    288.7041      6.0015      0.0000      0.1280      0.7296     -0.0102
     28.2844     85.7530     15.5800     90.5013    106.0000      4.0223      3.9990      0.0000     -0.0000      0.0000    288.7041      6.0015      0.0000      0.1176      0.7223      0.0245
     28.3180     85.7671     15.9981     90.5013    110.0000      4.0223      3.9990     -0.0085     -0.0482      0.0489    288.7041      6.0015    100.0000      0.1005      0.5908      0.0448
     28.3516     85.7811     16.4162     90.5013    114.0000      4.0223      3.9990     -0.0347     -0.1968      0.1999    288.7041      6.0015    100.0000     -0.0432     -0.3873      0.0514
     28.3851     85.7952     16.8344     90.5013    118.0000      4.0223      3.9990     -0.0382     -0.2168      0.2201    288.7041      6.0015    100.0000     -0.1115     -0.6979      0.0491
     27.4227     85.3523      4.7091     94.5236      2.0000      4.0223      3.9990     -0.0000     -0.4248      0.4248    288.7041      6.0015     90.0000      0.1327      0.5484      0.4141
     27.4563     85.3661      5.1272     94.5236      6.0000      4.0223      3.9990     -0.0000     -0.8879      0.8879    288.7041      6.0015     90.0000      0.3991     -0.4708      0.3809
     27.4899     85.3800      5.5453     94.5236     10.0000      4.0223      3.9990     -0.1225     -1.2233      1.2294    288.7041      6.0015     95.7194     -0.0597     -1.2151      0.0705
     27.5235     85.3938      5.9634     94.5236     14.0000      4.0223      3.9990     -0.2200     -1.2476      1.2668    288.7041      6.0015    100.0000     -0.3653     -0.7768     -0.3100
     27.5572     85.4076      6.3815     94.5236     18.0000      4.0223      3.9990     -0.1822     -1.0333      1.0492    288.7041      6.0015    100.0000     -0.0284      0.3390     -0.5667
     27.5908     85.4215      6.7996     94.5236     22.0000      4.0223      3.9990     -0.1310     -0.7431      0.7545    288.7041      6.0015    100.0000      0.1184      1.6051     -0.5893
     27.6244     85.4353      7.2177     94.5236     26.0000      4.0223      3.9990     -0.1050     -0.5955      0.6047    288.7041      6.0015    100.0000      0.1290      2.1769     -0.3466
     27.6580     85.4492      7.6359     94.5236     30.0000      4.0223      3.9990     -0.1184     -0.6714      0.6818    288.7041      6.0015    100.0000      0.0483      2.2638      0.1105
     27.6916     85.4630      8.0540     94.5236     34.0000      4.0223      3.9990     -0.1798     -1.0200      1.0357    288.7041      6.0015    100.0000     -0.3340      1.8525      0.6625
     27.7252     85.4769      8.4721     94.5236     38.0000      4.0223      3.9990     -0.1720     -1.6278      1.6369    288.7041      6.0015     96.0305     -0.2399      1.0250      1.1468
     27.7588     85.4908      8.8902     94.5236     42.0000      4.0223      3.9990     -0.1104     -2.4577      2.4602    288.7041      6.0015     92.5727      0.0320     -0.2485      1.3893
     27.7924     85.5047      9.3083     94.5236     46.0000      4.0223      3.9990     -0.0401     -3.4722      3.4724    288.7041      6.0015     90.6620      0.2368     -2.5949      1.2629
     27.8260     85.5186      9.7264     94.5236     50.0000      4.0223      3.9990     -0.0000     -4.3931      4.3931    288.7041      6.0015     90.0000      0.2780     -5.3848      0.7721
     27.8595     85.5325     10.1445     94.5236     54.0000      4.0223      3.9990     -0.0000     -4.7583      4.7583    288.7041      6.0015     90.0000      0.2184     -6.6662      0.0803
     27.8931     85.5464     10.5627     94.5236     58.0000      4.0223      3.9990     -0.0000     -4.3369      4.3369    288.7041      6.0015     90.0000      0.3026     -5.4885     -0.5707
     27.9267     85.5604     10.9808     94.5236     62.0000      4.0223      3.9990     -0.0000     -3.3099      3.3099    288.7041      6.0015     90.0000      0.3720     -2.7062     -0.9868
     27.9603     85.5743     11.3989     94.5236     66.0000      4.0223      3.9990     -0.0000     -2.0645      2.0645    288.7041      6.0015     90.0000      0.5605      0.2997     -1.1005
     27.9939     85.5883     11.8170     94.5236     70.0000      4.0223      3.9990     -0.0849     -0.9633      0.9670    288.7041      6.0015     95.0349     -0.0333      2.6084     -0.9697
     28.0275     85.6022     12.2351     94.5236     74.0000      4.0223      3.9990     -0.0453     -0.2566      0.2606    288.7041      6.0015    100.0000      0.1352      3.6084     -0.7185
     28.0611     85.6162     12.6532     94.5236     78.0000      4.0223      3.9990      0.0000     -0.0000      0.0000    288.7041      6.0015      0.0000      0.3539      3.0803     -0.4643
     28.0947     85.6301     13.0713     94.5236     82.0000      4.0223      3.9990      0.0000     -0.0000      0.0000    288.7041      6.0015      0.0000      0.2790      1.8917     -0.2709
     28.1283     85.6441     13.4894     94.5236     86.0000      4.0223      3.9990      0.0000     -0.0000      0.0000    288.7041      6.0015      0.0000      0.2348      1.4025     -0.1462
     28.1618     85.6581     13.9076     94.5236     90.0000      4.0223      3.9990      0.0000     -0.0000      0.0000    288.7041      6.0015      0.0000      0.1845      1.0824     -0.0701
     28.1954     85.6721     14.3257     94.5236     94.0000      4.0223      3.9990      0.0000     -0.0000      0.0000    288.7041      6.0015      0.0000      0.1418      0.8608     -0.0197
     28.2290     85.6861     14.7438     94.5236     98.0000      4.0223      3.9990      0.0000     -0.0000      0.0000    288.7041      6.0015      0.0000      0.1102      0.7057      0.0186
     28.2626     85.7001     15.1619     94.5236    102.0000      4.0223      3.9990      0.0000     -0.0000      0.0000    288.7041      6.0015      0.0000      0.0918      0.6162      0.0481
     28.2961     85.7142     15.5800     94.5236    106.0000      4.0223      3.9990      0.0000     -0.0000      0.0000    288.7041      6.0015      0.0000      0.1030      0.6959      0.0668
     28.3297     85.7282     15.9981     94.5236    110.0000      4.0223      3.9990     -0.0106     -0.0601      0.0611    288.7041      6.0015    100.0000      0.0879      0.5657      0.0727
     28.3633     85.7422     16.4162     94.5236    114.0000      4.0223      3.9990     -0.0415     -0.2353      0.2389    288.7041      6.0015    100.0000     -0.0689     -0.5563      0.0675
     28.3969     85.7563     16.8344     94.5236    118.0000      4.0223      3.9990     -0.0451     -0.2556      0.2595    288.7041      6.0015    100.0000     -0.1269     -0.8793      0.0566
     27.4343     85.3137      4.7091     98.5459      2.0000      4.0223      3.9990     -0.0000     -0.3509      0.3509    288.7041      6.0015     90.0000      0.1143      0.9162      0.3677
     27.4679     85.3275      5.1272     98.5459      6.0000      4.0223      3.9990     -0.0000     -0.8314      0.8314    288.7041      6.0015     90.0000      0.3582     -0.1926      0.4325
     27.5016     85.3413      5.5453     98.5459     10.0000      4.0223      3.9990     -0.1123     -1.2362      1.2413    288.7041      6.0015     95.1911     -0.0527     -1.1241      0.1948
     27.5352     85.3552      5.9634     98.5459     14.0000      4.0223      3.9990     -0.2314     -1.3125      1.3328    288.7041      6.0015    100.0000     -0.4056     -0.4853     -0.1680
     27.5688     85.3690      6.3815     98.5459     18.0000      4.0223      3.9990     -0.2125     -1.2052      1.2238    288.7041      6.0015    100.0000     -0.0835      0.0642     -0.4912
     27.6024     85.3828      6.7996     98.5459     22.0000      4.0223      3.9990     -0.1591     -0.9023      0.9162    288.7041      6.0015    100.0000      0.0395      1.2952     -0.6087
     27.6360     85.3967      7.2177     98.5459     26.0000      4.0223      3.9990     -0.1093     -0.6201      0.6297    288.7041      6.0015    100.0000      0.1297      2.4912     -0.3947
     27.6696     85.4105      7.6359     98.5459     30.0000      4.0223      3.9990     -0.1038     -0.5885      0.5975    288.7041      6.0015    100.0000      0.1792      3.0949      0.0863
     27.7032     85.4244      8.0540     98.5459     34.0000      4.0223      3.9990     -0.1712     -0.9710      0.9860    288.7041      6.0015    100.0000     -0.0530      2.3205      0.6384
     27.7368     85.4382      8.4721     98.5459     38.0000      4.0223      3.9990     -0.2887     -1.6370      1.6623    288.7041      6.0015    100.0000     -0.7679      0.9917      1.0782
     27.7704     85.4521      8.8902     98.5459     42.0000      4.0223      3.9990     -0.2988     -2.4176      2.4360    288.7041      6.0015     97.0456     -0.8697     -0.2597      1.2750
     27.8040     85.4660      9.3083     98.5459     46.0000      4.0223      3.9990     -0.1980     -3.2606      3.2666    288.7041      6.0015     93.4753     -0.5162     -1.9322      1.1498
     27.8376     85.4799      9.7264     98.5459     50.0000      4.0223      3.9990     -0.0606     -4.0165      4.0169    288.7041      6.0015     90.8648      0.0649     -3.9993      0.7166
     27.8712     85.4938     10.1445     98.5459     54.0000      4.0223      3.9990     -0.0000     -4.3741      4.3741    288.7041      6.0015     90.0000      0.3149     -5.2661      0.1024
     27.9048     85.5077     10.5627     98.5459     58.0000      4.0223      3.9990     -0.0000     -4.1283      4.1283    288.7041      6.0015     90.0000      0.3832     -4.9382     -0.5014
     27.9384     85.5216     10.9808     98.5459     62.0000      4.0223      3.9990     -0.0000     -3.3261      3.3261    288.7041      6.0015     90.0000      0.6350     -3.2696     -0.9214
     27.9720     85.5355     11.3989     98.5459     66.0000      4.0223      3.9990     -0.0944     -2.1761      2.1782    288.7041      6.0015     92.4843      0.0345     -0.7215     -1.0685
     28.0056     85.5495     11.8170     98.5459     70.0000      4.0223      3.9990     -0.1556     -1.0075      1.0195    288.7041      6.0015     98.7781     -0.5300      2.0212     -0.9646
     28.0392     85.5634     12.2351     98.5459     74.0000      4.0223      3.9990     -0.0390     -0.2214      0.2248    288.7041      6.0015    100.0000      0.1410      3.4575     -0.7151
     28.0728     85.5774     12.6532     98.5459     78.0000      4.0223      3.9990      0.0000     -0.0000      0.0000    288.7041      6.0015      0.0000      0.2250      2.5119     -0.4426
     28.1064     85.5913     13.0713     98.5459     82.0000      4.0223      3.9990      0.0000     -0.0000      0.0000    288.7041      6.0015      0.0000      0.1413      1.4291     -0.2256
     28.1399     85.6053     13.4894     98.5459     86.0000      4.0223      3.9990      0.0000     -0.0000      0.0000    288.7041      6.0015      0.0000      0.1183      1.0517     -0.0840
     28.1735     85.6193     13.9076     98.5459     90.0000      4.0223      3.9990      0.0000     -0.0000      0.0000    288.7041      6.0015      0.0000      0.1023      0.8409     -0.0018
     28.2071     85.6333     14.3257     98.5459     94.0000      4.0223      3.9990      0.0000     -0.0000      0.0000    288.7041      6.0015      0.0000      0.0890      0.6993      0.0450
     28.2407     85.6473     14.7438     98.5459     98.0000      4.0223      3.9990      0.0000     -0.0000      0.0000    288.7041      6.0015      0.0000      0.0795      0.6002      0.0734
     28.2743     85.6613     15.1619     98.5459    102.0000      4.0223      3.9990      0.0000     -0.0000      0.0000    288.7041      6.0015      0.0000      0.0761      0.5532      0.0904
     28.3079     85.6753     15.5800     98.5459    106.0000      4.0223      3.9990      0.0000     -0.0000      0.0000    288.7041      6.0015      0.0000      0.0948      0.6719      0.0966
     28.3414     85.6893     15.9981     98.5459    110.0000      4.0223      3.9990     -0.0114     -0.0645      0.0655    288.7041      6.0015    100.0000      0.0805      0.5540      0.0917
     28.3750     85.7034     16.4162     98.5459    114.0000      4.0223      3.9990     -0.0443     -0.2512      0.2551    288.7041      6.0015    100.0000     -0.0787     -0.6245      0.0778
     28.4086     85.7174     16.8344     98.5459    118.0000      4.0223      3.9990     -0.0480     -0.2722      0.2764    288.7041      6.0015    100.0000     -0.1252     -0.9509      0.0600
     27.4459     85.2751      4.7091    102.5682      2.0000      4.0223      3.9990     -0.0000     -0.2859      0.2859    288.7041      6.0015     90.0000      0.0783      1.2636      0.3450
     27.4795     85.2889      5.1272    102.5682      6.0000      4.0223      3.9990     -0.0000     -0.7914      0.7914    288.7041      6.0015     90.0000      0.2526      0.1369      0.5466
     27.5132     85.3027      5.5453    102.5682     10.0000      4.0223      3.9990     -0.0162     -1.3313      1.3314    288.7041      6.0015     90.6952      0.6794     -1.1919      0.4324
     27.5468     85.3165      5.9634    102.5682     14.0000      4.0223      3.9990     -0.2035     -1.6442      1.6567    288.7041      6.0015     97.0545     -0.1474     -1.4986      0.0627
     27.5804     85.3303      6.3815    102.5682     18.0000      4.0223      3.9990     -0.3025     -1.7153      1.7418    288.7041      6.0015    100.0000     -0.5706     -1.7392     -0.3936
     27.6140     85.3442      6.7996    102.5682     22.0000      4.0223      3.9990     -0.2417     -1.3708      1.3920    288.7041      6.0015    100.0000     -0.3195     -0.2930     -0.6407
     27.6476     85.3580      7.2177    102.5682     26.0000      4.0223      3.9990     -0.1456     -0.8255      0.8382    288.7041      6.0015    100.0000      0.0779      2.4278     -0.4558
     27.6812     85.3718      7.6359    102.5682     30.0000      4.0223      3.9990     -0.1045     -0.5926      0.6017    288.7041      6.0015    100.0000      0.3652      4.0866      0.0466
     27.7148     85.3857      8.0540    102.5682     34.0000      4.0223      3.9990     -0.1699     -0.9637      0.9785    288.7041      6.0015    100.0000      0.1292      3.0258      0.5838
     27.7484     85.3995      8.4721    102.5682     38.0000      4.0223      3.9990     -0.2911     -1.6509      1.6764    288.7041      6.0015    100.0000     -0.4216      1.2061      0.9696
     27.7821     85.4134      8.8902    102.5682     42.0000      4.0223      3.9990     -0.4178     -2.3697      2.4062    288.7041      6.0015    100.0000     -1.3742      0.0120      1.1192
     27.8157     85.4273      9.3083    102.5682     46.0000      4.0223      3.9990     -0.3269     -3.0751      3.0924    288.7041      6.0015     96.0685     -1.2387     -1.1865      0.9943
     27.8493     85.4412      9.7264    102.5682     50.0000      4.0223      3.9990     -0.1313     -3.6720      3.6743    288.7041      6.0015     92.0480     -0.3521     -2.5676      0.6206
     27.8829     85.4550     10.1445    102.5682     54.0000      4.0223      3.9990     -0.0000     -3.9927      3.9927    288.7041      6.0015     90.0000      0.4724     -3.7190      0.0945
     27.9165     85.4689     10.5627    102.5682     58.0000      4.0223      3.9990     -0.0000     -3.9019      3.9019    288.7041      6.0015     90.0000      0.7186     -4.2490     -0.4452
     27.9501     85.4829     10.9808    102.5682     62.0000      4.0223      3.9990     -0.1090     -3.3130      3.3148    288.7041      6.0015     91.8849      0.2242     -3.6909     -0.8526
     27.9837     85.4968     11.3989    102.5682     66.0000      4.0223      3.9990     -0.2345     -2.2410      2.2533    288.7041      6.0015     95.9734     -0.6235     -1.4078     -1.0228
     28.0173     85.5107     11.8170    102.5682     70.0000      4.0223      3.9990     -0.1774     -1.0062      1.0217    288.7041      6.0015    100.0000     -0.4574      1.8905     -0.9437
     28.0509     85.5246     12.2351    102.5682     74.0000      4.0223      3.9990     -0.0283     -0.1603      0.1628    288.7041      6.0015    100.0000      0.2509      3.7453     -0.7017
     28.0844     85.5386     12.6532    102.5682     78.0000      4.0223      3.9990      0.0000     -0.0000      0.0000    288.7041      6.0015      0.0000      0.2024      2.2552     -0.4215
     28.1180     85.5525     13.0713    102.5682     82.0000      4.0223      3.9990      0.0000     -0.0000      0.0000    288.7041      6.0015      0.0000      0.1111      1.2704     -0.1922
     28.1516     85.5665     13.4894    102.5682     86.0000      4.0223      3.9990      0.0000     -0.0000      0.0000    288.7041      6.0015      0.0000      0.0883      0.9200     -0.0417
     28.1852     85.5805     13.9076    102.5682     90.0000      4.0223      3.9990      0.0000     -0.0000      0.0000    288.7041      6.0015      0.0000      0.0783      0.7354      0.0431
     28.2188     85.5944     14.3257    102.5682     94.0000      4.0223      3.9990      0.0000     -0.0000      0.0000    288.7041      6.0015      0.0000      0.0727      0.6188      0.0867
     28.2524     85.6084     14.7438    102.5682     98.0000      4.0223      3.9990      0.0000     -0.0000      0.0000    288.7041      6.0015      0.0000      0.0697      0.5421      0.1081
     28.2860     85.6224     15.1619    102.5682    102.0000      4.0223      3.9990      0.0000     -0.0000      0.0000    288.7041      6.0015      0.0000      0.0704      0.5128      0.1166
     28.3196     85.6364     15.5800    102.5682    106.0000      4.0223      3.9990      0.0000     -0.0000      0.0000    288.7041      6.0015      0.0000      0.0899      0.6459      0.1146
     28.3531     85.6504     15.9981    102.5682    110.0000      4.0223      3.9990     -0.0115     -0.0653      0.0663    288.7041      6.0015    100.0000      0.0740      0.5318      0.1025
     28.3867     85.6645     16.4162    102.5682    114.0000      4.0223      3.9990     -0.0443     -0.2512      0.2551    288.7041      6.0015    100.0000     -0.0793     -0.6307      0.0831
     28.4203     85.6785     16.8344    102.5682    118.0000      4.0223      3.9990     -0.0479     -0.2719      0.2761    288.7041      6.0015    100.0000     -0.1173     -0.9522      0.0619
     27.4575     85.2365      4.7091    106.5905      2.0000      4.0223      3.9990     -0.0000     -0.2426      0.2426    288.7041      6.0015     90.0000      0.0271      1.4600      0.3294
     27.4911     85.2503      5.1272    106.5905      6.0000      4.0223      3.9990     -0.0000     -0.7401      0.7401    288.7041      6.0015     90.0000      0.1466      0.5205      0.6371
     27.5248     85.2641      5.5453    106.5905     10.0000      4.0223      3.9990     -0.0334     -1.3807      1.3811    288.7041      6.0015     91.3868      0.2440     -0.9552      0.6457
     27.5584     85.2779      5.9634    106.5905     14.0000      4.0223      3.9990     -0.2003     -2.0466      2.0564    288.7041      6.0015     95.5903     -0.4469     -3.2572      0.2533
     27.5920     85.2917      6.3815    106.5905     18.0000      4.0223      3.9990     -0.4092     -2.3206      2.3564    288.7041      6.0015    100.0000     -1.7193     -4.2560     -0.3395
     27.6256     85.3055      6.7996    106.5905     22.0000      4.0223      3.9990     -0.3472     -1.9688      1.9992    288.7041      6.0015    100.0000     -1.1300     -2.5573     -0.6712
     27.6592     85.3193      7.2177    106.5905     26.0000      4.0223      3.9990     -0.2142     -1.2149      1.2336    288.7041      6.0015    100.0000     -0.1160      1.8148     -0.4800
     27.6929     85.3331      7.6359    106.5905     30.0000      4.0223      3.9990     -0.1723     -0.9772      0.9922    288.7041      6.0015    100.0000      0.2137      3.2796      0.0289
     27.7265     85.3470      8.0540    106.5905     34.0000      4.0223      3.9990     -0.2394     -1.3575      1.3784    288.7041      6.0015    100.0000     -0.1616      1.7854      0.5262
     27.7601     85.3608      8.4721    106.5905     38.0000      4.0223      3.9990     -0.3298     -1.8705      1.8993    288.7041      6.0015    100.0000     -0.5973      0.9242      0.8629
     27.7937     85.3747      8.8902    106.5905     42.0000      4.0223      3.9990     -0.4235     -2.4859      2.5217    288.7041      6.0015     99.6681     -1.5056      0.0901      0.9789
     27.8273     85.3885      9.3083    106.5905     46.0000      4.0223      3.9990     -0.2322     -3.1609      3.1694    288.7041      6.0015     94.2017     -0.6063     -1.3882      0.8454
     27.8609     85.4024      9.7264    106.5905     50.0000      4.0223      3.9990     -0.0839     -3.6042      3.6052    288.7041      6.0015     91.3332     -0.0392     -2.1731      0.5055
     27.8945     85.4163     10.1445    106.5905     54.0000      4.0223      3.9990     -0.0484     -3.7777      3.7781    288.7041      6.0015     90.7344      0.2172     -2.6707      0.0478
     27.9281     85.4302     10.5627    106.5905     58.0000      4.0223      3.9990     -0.1325     -3.7211      3.7235    288.7041      6.0015     92.0392      0.0846     -3.5562     -0.4308
     27.9617     85.4441     10.9808    106.5905     62.0000      4.0223      3.9990     -0.2869     -3.2650      3.2776    288.7041      6.0015     95.0212     -0.5676     -3.7768     -0.8161
     27.9953     85.4580     11.3989    106.5905     66.0000      4.0223      3.9990     -0.3444     -2.2372      2.2635    288.7041      6.0015     98.7523     -0.9843     -1.5724     -0.9964
     28.0289     85.4719     11.8170    106.5905     70.0000      4.0223      3.9990     -0.1666     -0.9449      0.9595    288.7041      6.0015    100.0000     -0.1608      2.2237     -0.9332
     28.0625     85.4858     12.2351    106.5905     74.0000      4.0223      3.9990     -0.0128     -0.0728      0.0739    288.7041      6.0015    100.0000      0.3844      4.2652     -0.6968
     28.0961     85.4998     12.6532    106.5905     78.0000      4.0223      3.9990      0.0000     -0.0000      0.0000    288.7041      6.0015      0.0000      0.1883      2.0506     -0.4120
     28.1297     85.5137     13.0713    106.5905     82.0000      4.0223      3.9990      0.0000     -0.0000      0.0000    288.7041      6.0015      0.0000      0.1057      1.1890     -0.1750
     28.1633     85.5277     13.4894    106.5905     86.0000      4.0223      3.9990      0.0000     -0.0000      0.0000    288.7041      6.0015      0.0000      0.0830      0.8540     -0.0189
     28.1969     85.5416     13.9076    106.5905     90.0000      4.0223      3.9990      0.0000     -0.0000      0.0000    288.7041      6.0015      0.0000      0.0740      0.6798      0.0676
     28.2305     85.5556     14.3257    106.5905     94.0000      4.0223      3.9990      0.0000     -0.0000      0.0000    288.7041      6.0015      0.0000      0.0698      0.5729      0.1093
     28.2641     85.5696     14.7438    106.5905     98.0000      4.0223      3.9990      0.0000     -0.0000      0.0000    288.7041      6.0015      0.0000      0.0678      0.5057      0.1264
     28.2977     85.5835     15.1619    106.5905    102.0000      4.0223      3.9990      0.0000     -0.0000      0.0000    288.7041      6.0015      0.0000      0.0684      0.4826      0.1298
     28.3313     85.5975     15.5800    106.5905    106.0000      4.0223      3.9990      0.0000     -0.0000      0.0000    288.7041      6.0015      0.0000      0.0849      0.6137      0.1230
     28.3648     85.6115     15.9981    106.5905    110.0000      4.0223      3.9990     -0.0111     -0.0631      0.0641    288.7041      6.0015    100.0000      0.0666      0.5011      0.1070
     28.3984     85.6255     16.4162    106.5905    114.0000      4.0223      3.9990     -0.0424     -0.2406      0.2444    288.7041      6.0015    100.0000     -0.0753     -0.6029      0.0846
     28.4320     85.6396     16.8344    106.5905    118.0000      4.0223      3.9990     -0.0460     -0.2606      0.2646    288.7041      6.0015    100.0000     -0.1041     -0.9067      0.0613
     27.4691     85.1979      4.7091    110.6127      2.0000      4.0223      3.9990     -0.0000     -0.2487      0.2487    288.7041      6.0015     90.0000     -0.0314      1.2432      0.3060
     27.5027     85.2117      5.1272    110.6127      6.0000      4.0223      3.9990     -0.0000     -0.7144      0.7144    288.7041      6.0015     90.0000      0.0373      0.4307      0.6259
     27.5364     85.2254      5.5453    110.6127     10.0000      4.0223      3.9990     -0.0106     -1.2815      1.2815    288.7041      6.0015     90.4752      0.1509     -0.2862      0.6846
     27.5700     85.2392      5.9634    110.6127     14.0000      4.0223      3.9990     -0.0404     -2.0696      2.0700    288.7041      6.0015     91.1179      0.3621     -3.3524      0.3059
     27.6036     85.2530      6.3815    110.6127     18.0000      4.0223      3.9990     -0.1092     -2.4713      2.4737    288.7041      6.0015     92.5302      0.3039     -4.9858     -0.3087
     27.6372     85.2668      6.7996    110.6127     22.0000      4.0223      3.9990     -0.1911     -2.1825      2.1908    288.7041      6.0015     95.0033     -0.1821     -3.2394     -0.6295
     27.6708     85.2806      7.2177    110.6127     26.0000      4.0223      3.9990     -0.2713     -1.5387      1.5624    288.7041      6.0015    100.0000     -0.7953      1.1491     -0.4230
     27.7045     85.2944      7.6359    110.6127     30.0000      4.0223      3.9990     -0.2964     -1.6808      1.7067    288.7041      6.0015    100.0000     -0.7029      0.0112      0.0462
     27.7381     85.3083      8.0540    110.6127     34.0000      4.0223      3.9990     -0.3663     -2.0775      2.1096    288.7041      6.0015    100.0000     -1.0242     -1.5483      0.4845
     27.7717     85.3221      8.4721    110.6127     38.0000      4.0223      3.9990     -0.3975     -2.2544      2.2892    288.7041      6.0015    100.0000     -1.2688      0.2341      0.8005
     27.8053     85.3360      8.8902    110.6127     42.0000      4.0223      3.9990     -0.2166     -2.8783      2.8864    288.7041      6.0015     94.3042     -0.1082     -0.8685      0.9100
     27.8389     85.3498      9.3083    110.6127     46.0000      4.0223      3.9990     -0.0000     -3.6778      3.6778    288.7041      6.0015     90.0000      0.9298     -3.6716      0.7562
     27.8725     85.3637      9.7264    110.6127     50.0000      4.0223      3.9990     -0.0000     -3.9288      3.9288    288.7041      6.0015     90.0000      0.4370     -3.5887      0.4104
     27.9061     85.3775     10.1445    110.6127     54.0000      4.0223      3.9990     -0.1049     -3.7990      3.8004    288.7041      6.0015     91.5811     -0.0938     -2.4939     -0.0179
     27.9397     85.3914     10.5627    110.6127     58.0000      4.0223      3.9990     -0.2834     -3.6354      3.6464    288.7041      6.0015     94.4572     -0.6725     -2.9801     -0.4557
     27.9734     85.4053     10.9808    110.6127     62.0000      4.0223      3.9990     -0.4338     -3.2433      3.2722    288.7041      6.0015     97.6185     -1.1723     -3.6595     -0.8197
     28.0070     85.4192     11.3989    110.6127     66.0000      4.0223      3.9990     -0.3995     -2.2655      2.3005    288.7041      6.0015    100.0000     -1.0041     -1.6697     -1.0007
     28.0406     85.4331     11.8170    110.6127     70.0000      4.0223      3.9990     -0.1665     -0.9445      0.9590    288.7041      6.0015    100.0000     -0.0189      2.3580     -0.9441
     28.0742     85.4470     12.2351    110.6127     74.0000      4.0223      3.9990     -0.0077     -0.0438      0.0445    288.7041      6.0015    100.0000      0.4211      4.5159     -0.7081
     28.1078     85.4609     12.6532    110.6127     78.0000      4.0223      3.9990      0.0000     -0.0000      0.0000    288.7041      6.0015      0.0000      0.1669      1.9892     -0.4173
     28.1414     85.4749     13.0713    110.6127     82.0000      4.0223      3.9990      0.0000     -0.0000      0.0000    288.7041      6.0015      0.0000      0.1051      1.1540     -0.1728
     28.1750     85.4888     13.4894    110.6127     86.0000      4.0223      3.9990      0.0000     -0.0000      0.0000    288.7041      6.0015      0.0000      0.0852      0.8191     -0.0114
     28.2086     85.5028     13.9076    110.6127     90.0000      4.0223      3.9990      0.0000     -0.0000      0.0000    288.7041      6.0015      0.0000      0.0762      0.6474      0.0773
     28.2422     85.5167     14.3257    110.6127     94.0000      4.0223      3.9990      0.0000     -0.0000      0.0000    288.7041      6.0015      0.0000      0.0715      0.5443      0.1186
     28.2758     85.5307     14.7438    110.6127     98.0000      4.0223      3.9990      0.0000     -0.0000      0.0000    288.7041      6.0015      0.0000      0.0687      0.4800      0.1337
     28.3093     85.5447     15.1619    110.6127    102.0000      4.0223      3.9990      0.0000     -0.0000      0.0000    288.7041      6.0015      0.0000      0.0676      0.4570      0.1345
     28.3429     85.5586     15.5800    110.6127    106.0000      4.0223      3.9990      0.0000     -0.0000      0.0000    288.7041      6.0015      0.0000      0.0780      0.5686      0.1251
     28.3765     85.5726     15.9981    110.6127    110.0000      4.0223      3.9990     -0.0095     -0.0540      0.0548    288.7041      6.0015    100.0000      0.0633      0.4937      0.1073
     28.4101     85.5866     16.4162    110.6127    114.0000      4.0223      3.9990     -0.0385     -0.2186      0.2220    288.7041      6.0015    100.0000     -0.0632     -0.5282      0.0837
     28.4437     85.6006     16.8344    110.6127    118.0000      4.0223      3.9990     -0.0424     -0.2406      0.2443    288.7041      6.0015    100.0000     -0.0880     -0.8299      0.0599
     27.4807     85.1593      4.7091    114.6350      2.0000      4.0223      3.9990     -0.0000     -0.2337      0.2337    288.7041      6.0015     90.0000     -0.0857      1.0448      0.2522
     27.5143     85.1730      5.1272    114.6350      6.0000      4.0223      3.9990     -0.0000     -0.6707      0.6707    288.7041      6.0015     90.0000     -0.0380      0.1976      0.5362
     27.5479     85.1868      5.5453    114.6350     10.0000      4.0223      3.9990     -0.0000     -1.1848      1.1848    288.7041      6.0015     90.0000      0.0252     -0.6149      0.5578
     27.5816     85.2006      5.9634    114.6350     14.0000      4.0223      3.9990     -0.0000     -1.7458      1.7458    288.7041      6.0015     90.0000      0.1514     -2.3599      0.2082
     27.6152     85.2143      6.3815    114.6350     18.0000      4.0223      3.9990     -0.0000     -1.9850      1.9850    288.7041      6.0015     90.0000      0.4255     -3.0165     -0.2892
     27.6488     85.2281      6.7996    114.6350     22.0000      4.0223      3.9990     -0.0000     -1.7598      1.7598    288.7041      6.0015     90.0000      0.7561     -1.3059     -0.4962
     27.6824     85.2419      7.2177    114.6350     26.0000      4.0223      3.9990     -0.0000     -1.5118      1.5118    288.7041      6.0015     90.0000      1.0857      0.8127     -0.2817
     27.7161     85.2557      7.6359    114.6350     30.0000      4.0223      3.9990     -0.2230     -1.9404      1.9532    288.7041      6.0015     96.5550     -0.5736     -1.7115      0.1093
     27.7497     85.2696      8.0540    114.6350     34.0000      4.0223      3.9990     -0.3723     -2.2980      2.3279    288.7041      6.0015     99.2031     -1.5652     -2.4134      0.4909
     27.7833     85.2834      8.4721    114.6350     38.0000      4.0223      3.9990     -0.2939     -2.3983      2.4162    288.7041      6.0015     96.9859     -0.8680      0.4862      0.8081
     27.8169     85.2972      8.8902    114.6350     42.0000      4.0223      3.9990     -0.0772     -3.3012      3.3021    288.7041      6.0015     91.3399      0.6247     -2.5210      0.9205
     27.8505     85.3111      9.3083    114.6350     46.0000      4.0223      3.9990     -0.0000     -4.3053      4.3053    288.7041      6.0015     90.0000      0.6271     -6.9131      0.7387
     27.8841     85.3249      9.7264    114.6350     50.0000      4.0223      3.9990     -0.0000     -4.3525      4.3525    288.7041      6.0015     90.0000      0.3956     -5.5864      0.3647
     27.9178     85.3388     10.1445    114.6350     54.0000      4.0223      3.9990     -0.1226     -3.9144      3.9163    288.7041      6.0015     91.7941     -0.1270     -2.6805     -0.0653
     27.9514     85.3526     10.5627    114.6350     58.0000      4.0223      3.9990     -0.3327     -3.6435      3.6586    288.7041      6.0015     95.2177     -0.8808     -2.6530     -0.4899
     27.9850     85.3665     10.9808    114.6350     62.0000      4.0223      3.9990     -0.4870     -3.3246      3.3601    288.7041      6.0015     98.3336     -1.4112     -3.7962     -0.8461
     28.0186     85.3804     11.3989    114.6350     66.0000      4.0223      3.9990     -0.4285     -2.4304      2.4679    288.7041      6.0015    100.0000     -1.0840     -2.2790     -1.0281
     28.0522     85.3943     11.8170    114.6350     70.0000      4.0223      3.9990     -0.1939     -1.0998      1.1168    288.7041      6.0015    100.0000     -0.1511      1.7614     -0.9728
     28.0858     85.4082     12.2351    114.6350     74.0000      4.0223      3.9990     -0.0206     -0.1169      0.1187    288.7041      6.0015    100.0000      0.3358      4.3077     -0.7324
     28.1194     85.4221     12.6532    114.6350     78.0000      4.0223      3.9990      0.0000     -0.0000      0.0000    288.7041      6.0015      0.0000      0.1592      2.1328     -0.4331
     28.1530     85.4360     13.0713    114.6350     82.0000      4.0223      3.9990      0.0000     -0.0000      0.0000    288.7041      6.0015      0.0000      0.1069      1.1548     -0.1802
     28.1866     85.4500     13.4894    114.6350     86.0000      4.0223      3.9990      0.0000     -0.0000      0.0000    288.7041      6.0015      0.0000      0.0896      0.8011     -0.0131
     28.2202     85.4639     13.9076    114.6350     90.0000      4.0223      3.9990      0.0000     -0.0000      0.0000    288.7041      6.0015      0.0000      0.0802      0.6266      0.0783
     28.2538     85.4778     14.3257    114.6350     94.0000      4.0223      3.9990      0.0000     -0.0000      0.0000    288.7041      6.0015      0.0000      0.0744      0.5244      0.1202
     28.2874     85.4918     14.7438    114.6350     98.0000      4.0223      3.9990      0.0000     -0.0000      0.0000    288.7041      6.0015      0.0000      0.0703      0.4609      0.1347
     28.3210     85.5058     15.1619    114.6350    102.0000      4.0223      3.9990      0.0000     -0.0000      0.0000    288.7041      6.0015      0.0000      0.0676      0.4343      0.1343
     28.3546     85.5197     15.5800    114.6350    106.0000      4.0223      3.9990      0.0000     -0.0000      0.0000    288.7041      6.0015      0.0000      0.0713      0.5099      0.1240
     28.3882     85.5337     15.9981    114.6350    110.0000      4.0223      3.9990     -0.0062     -0.0351      0.0357    288.7041      6.0015    100.0000      0.0723      0.5418      0.1055
     28.4218     85.5477     16.4162    114.6350    114.0000      4.0223      3.9990     -0.0327     -0.1854      0.1882    288.7041      6.0015    100.0000     -0.0395     -0.3948      0.0817
     28.4554     85.5617     16.8344    114.6350    118.0000      4.0223      3.9990     -0.0379     -0.2152      0.2185    288.7041      6.0015    100.0000     -0.0706     -0.7328      0.0578
     27.4922     85.1206      4.7091    118.6573      2.0000      4.0223      3.9990     -0.0000     -0.1240      0.1240    288.7041      6.0015     90.0000     -0.1145      1.3383      0.1387
     27.5259     85.1344      5.1272    118.6573      6.0000      4.0223      3.9990     -0.0000     -0.5151      0.5151    288.7041      6.0015     90.0000     -0.0788      0.4108      0.3977
     27.5595     85.1481      5.5453    118.6573     10.0000      4.0223      3.9990     -0.0000     -1.0102      1.0102    288.7041      6.0015     90.0000     -0.0358     -0.9896      0.3554
     27.5931     85.1619      5.9634    118.6573     14.0000      4.0223      3.9990     -0.0000     -1.3013      1.3013    288.7041      6.0015     90.0000      0.0039     -1.3914      0.0105
     27.6268     85.1757      6.3815    118.6573     18.0000      4.0223      3.9990     -0.0000     -1.2527      1.2527    288.7041      6.0015     90.0000      0.1127     -0.3455     -0.3346
     27.6604     85.1894      6.7996    118.6573     22.0000      4.0223      3.9990     -0.0000     -1.0595      1.0595    288.7041      6.0015     90.0000      0.2592      1.1766     -0.3776
     27.6940     85.2032      7.2177    118.6573     26.0000      4.0223      3.9990     -0.0000     -1.0783      1.0783    288.7041      6.0015     90.0000      0.3528      1.5926     -0.1261
     27.7276     85.2170      7.6359    118.6573     30.0000      4.0223      3.9990     -0.0000     -1.4952      1.4952    288.7041      6.0015     90.0000      0.6757     -0.1682      0.2198
     27.7613     85.2308      8.0540    118.6573     34.0000      4.0223      3.9990     -0.0000     -1.8187      1.8187    288.7041      6.0015     90.0000      0.9926     -0.0027      0.5671
     27.7949     85.2447      8.4721    118.6573     38.0000      4.0223      3.9990     -0.0000     -2.1617      2.1617    288.7041      6.0015     90.0000      0.9946      1.4559      0.8679
     27.8285     85.2585      8.8902    118.6573     42.0000      4.0223      3.9990     -0.1298     -3.3033      3.3058    288.7041      6.0015     92.2511     -0.3213     -2.9289      0.9603
     27.8621     85.2723      9.3083    118.6573     46.0000      4.0223      3.9990     -0.1288     -4.3635      4.3654    288.7041      6.0015     91.6903     -0.4782     -7.4300      0.7585
     27.8958     85.2862      9.7264    118.6573     50.0000      4.0223      3.9990     -0.0312     -4.3736      4.3737    288.7041      6.0015     90.4086      0.2614     -5.7088      0.3726
     27.9294     85.3000     10.1445    118.6573     54.0000      4.0223      3.9990     -0.0677     -3.9207      3.9213    288.7041      6.0015     90.9896      0.3107     -2.5782     -0.0656
     27.9630     85.3139     10.5627    118.6573     58.0000      4.0223      3.9990     -0.2392     -3.7223      3.7299    288.7041      6.0015     93.6776     -0.3808     -2.8510     -0.5013
     27.9966     85.3277     10.9808    118.6573     62.0000      4.0223      3.9990     -0.4061     -3.5207      3.5441    288.7041      6.0015     96.5805     -1.1692     -4.5704     -0.8699
     28.0302     85.3416     11.3989    118.6573     66.0000      4.0223      3.9990     -0.4250     -2.6961      2.7294    288.7041      6.0015     98.9573     -1.4319     -3.3904     -1.0593
     28.0638     85.3555     11.8170    118.6573     70.0000      4.0223      3.9990     -0.2365     -1.3411      1.3618    288.7041      6.0015    100.0000     -0.6237      0.7358     -1.0031
     28.0974     85.3694     12.2351    118.6573     74.0000      4.0223      3.9990     -0.0423     -0.2402      0.2439    288.7041      6.0015    100.0000      0.1955      3.8717     -0.7559
     28.1310     85.3833     12.6532    118.6573     78.0000      4.0223      3.9990      0.0000     -0.0000      0.0000    288.7041      6.0015      0.0000      0.1826      2.3698     -0.4482
     28.1647     85.3972     13.0713    118.6573     82.0000      4.0223      3.9990      0.0000     -0.0000      0.0000    288.7041      6.0015      0.0000      0.1140      1.1675     -0.1884
     28.1983     85.4111     13.4894    118.6573     86.0000      4.0223      3.9990      0.0000     -0.0000      0.0000    288.7041      6.0015      0.0000      0.0951      0.7888     -0.0172
     28.2319     85.4250     13.9076    118.6573     90.0000      4.0223      3.9990      0.0000     -0.0000      0.0000    288.7041      6.0015      0.0000      0.0846      0.6107      0.0762
     28.2655     85.4390     14.3257    118.6573     94.0000      4.0223      3.9990      0.0000     -0.0000      0.0000    288.7041      6.0015      0.0000      0.0776      0.5092      0.1187
     28.2991     85.4529     14.7438    118.6573     98.0000      4.0223      3.9990      0.0000     -0.0000      0.0000    288.7041      6.0015      0.0000      0.0726      0.4466      0.1332
     28.3327     85.4669     15.1619    118.6573    102.0000      4.0223      3.9990      0.0000     -0.0000      0.0000    288.7041      6.0015      0.0000      0.0692      0.4169      0.1326
     28.3663     85.4808     15.5800    118.6573    106.0000      4.0223      3.9990      0.0000     -0.0000      0.0000    288.7041      6.0015      0.0000      0.0700      0.4545      0.1219
     28.3999     85.4948     15.9981    118.6573    110.0000      4.0223      3.9990     -0.0023     -0.0128      0.0130    288.7041      6.0015    100.0000      0.0932      0.6277      0.1032
     28.4335     85.5088     16.4162    118.6573    114.0000      4.0223      3.9990     -0.0268     -0.1517      0.1541    288.7041      6.0015    100.0000     -0.0132     -0.2467      0.0793
     28.4671     85.5228     16.8344    118.6573    118.0000      4.0223      3.9990     -0.0340     -0.1931      0.1960    288.7041      6.0015    100.0000     -0.0607     -0.6527      0.0554
     27.5038     85.0820      4.7091    122.6796      2.0000      4.0223      3.9990      0.0000     -0.0000      0.0000    288.7041      6.0015      0.0000     -0.0916      1.6572      0.0010
     27.5374     85.0957      5.1272    122.6796      6.0000      4.0223      3.9990     -0.0000     -0.2796      0.2796    288.7041      6.0015     90.0000     -0.0353      1.0407      0.2479
     27.5711     85.1095      5.5453    122.6796     10.0000      4.0223      3.9990     -0.0000     -0.6745      0.6745    288.7041      6.0015     90.0000      0.0738     -0.0879      0.1951
     27.6047     85.1232      5.9634    122.6796     14.0000      4.0223      3.9990     -0.0000     -0.9183      0.9183    288.7041      6.0015     90.0000      0.0399     -0.8024     -0.1431
     27.6383     85.1370      6.3815    122.6796     18.0000      4.0223      3.9990     -0.0000     -0.7183      0.7183    288.7041      6.0015     90.0000      0.0684      1.1036     -0.3972
     27.6720     85.1507      6.7996    122.6796     22.0000      4.0223      3.9990     -0.0000     -0.5249      0.5249    288.7041      6.0015     90.0000      0.1199      2.4994     -0.3250
     27.7056     85.1645      7.2177    122.6796     26.0000      4.0223      3.9990     -0.0000     -0.5839      0.5839    288.7041      6.0015     90.0000      0.1456      2.7215     -0.0187
     27.7392     85.1783      7.6359    122.6796     30.0000      4.0223      3.9990     -0.0000     -0.9017      0.9017    288.7041      6.0015     90.0000      0.2068      2.0921      0.3373
     27.7728     85.1921      8.0540    122.6796     34.0000      4.0223      3.9990     -0.0000     -1.2842      1.2842    288.7041      6.0015     90.0000      0.2804      2.1180      0.6658
     27.8065     85.2059      8.4721    122.6796     38.0000      4.0223      3.9990     -0.0000     -1.8627      1.8627    288.7041      6.0015     90.0000      0.2952      1.7475      0.9159
     27.8401     85.2197      8.8902    122.6796     42.0000      4.0223      3.9990     -0.1131     -2.8989      2.9012    288.7041      6.0015     92.2349     -0.5555     -1.7435      0.9695
     27.8737     85.2335      9.3083    122.6796     46.0000      4.0223      3.9990     -0.1278     -3.7743      3.7765    288.7041      6.0015     91.9398     -0.5705     -4.6688      0.7760
     27.9073     85.2474      9.7264    122.6796     50.0000      4.0223      3.9990     -0.0145     -3.9327      3.9327    288.7041      6.0015     90.2115      0.4187     -3.7293      0.4155
     27.9410     85.2612     10.1445    122.6796     54.0000      4.0223      3.9990     -0.0000     -3.8024      3.8024    288.7041      6.0015     90.0000      0.6693     -2.3299     -0.0226
     27.9746     85.2751     10.5627    122.6796     58.0000      4.0223      3.9990     -0.0818     -3.8435      3.8443    288.7041      6.0015     91.2200      0.3065     -3.7236     -0.4845
     28.0082     85.2889     10.9808    122.6796     62.0000      4.0223      3.9990     -0.1885     -3.7182      3.7230    288.7041      6.0015     92.9018     -0.2578     -5.6775     -0.8784
     28.0418     85.3028     11.3989    122.6796     66.0000      4.0223      3.9990     -0.2202     -2.8734      2.8818    288.7041      6.0015     94.3822     -0.4707     -4.3058     -1.0755
     28.0754     85.3167     11.8170    122.6796     70.0000      4.0223      3.9990     -0.1585     -1.4713      1.4798    288.7041      6.0015     96.1489     -0.3339      0.0864     -1.0138
     28.1091     85.3305     12.2351    122.6796     74.0000      4.0223      3.9990     -0.0532     -0.3016      0.3062    288.7041      6.0015    100.0000      0.0493      3.6183     -0.7589
     28.1427     85.3444     12.6532    122.6796     78.0000      4.0223      3.9990      0.0000     -0.0000      0.0000    288.7041      6.0015      0.0000      0.2207      2.4642     -0.4473
     28.1763     85.3583     13.0713    122.6796     82.0000      4.0223      3.9990      0.0000     -0.0000      0.0000    288.7041      6.0015      0.0000      0.1265      1.1556     -0.1873
     28.2099     85.3722     13.4894    122.6796     86.0000      4.0223      3.9990      0.0000     -0.0000      0.0000    288.7041      6.0015      0.0000      0.1015      0.7710     -0.0171
     28.2435     85.3862     13.9076    122.6796     90.0000      4.0223      3.9990      0.0000     -0.0000      0.0000    288.7041      6.0015      0.0000      0.0890      0.5953      0.0753
     28.2771     85.4001     14.3257    122.6796     94.0000      4.0223      3.9990      0.0000     -0.0000      0.0000    288.7041      6.0015      0.0000      0.0809      0.4967      0.1174
     28.3107     85.4140     14.7438    122.6796     98.0000      4.0223      3.9990      0.0000     -0.0000      0.0000    288.7041      6.0015      0.0000      0.0754      0.4369      0.1319
     28.3443     85.4280     15.1619    122.6796    102.0000      4.0223      3.9990      0.0000     -0.0000      0.0000    288.7041      6.0015      0.0000      0.0730      0.4084      0.1314
     28.3779     85.4419     15.5800    122.6796    106.0000      4.0223      3.9990      0.0000     -0.0000      0.0000    288.7041      6.0015      0.0000      0.0780      0.4337      0.1207
     28.4115     85.4559     15.9981    122.6796    110.0000      4.0223      3.9990     -0.0004     -0.0023      0.0023    288.7041      6.0015    100.0000      0.1128      0.6763      0.1016
     28.4451     85.4698     16.4162    122.6796    114.0000      4.0223      3.9990     -0.0238     -0.1353      0.1373    288.7041      6.0015    100.0000     -0.0003     -0.1654      0.0772
     28.4787     85.4838     16.8344    122.6796    118.0000      4.0223      3.9990     -0.0323     -0.1829      0.1857    288.7041      6.0015    100.0000     -0.0645     -0.6161      0.0528
     27.5153     85.0433      4.7091    126.7019      2.0000      4.0223      3.9990      0.0000     -0.0000      0.0000    288.7041      6.0015      0.0000      0.0021      1.2616     -0.0663
     27.5490     85.0570      5.1272    126.7019      6.0000      4.0223      3.9990     -0.0241     -0.1369      0.1390    288.7041      6.0015    100.0000     -0.1038      1.4622      0.1399
     27.5826     85.0708      5.5453    126.7019     10.0000      4.0223      3.9990     -0.0778     -0.4413      0.4481    288.7041      6.0015    100.0000     -0.4842      0.6649      0.1011
     27.6162     85.0845      5.9634    126.7019     14.0000      4.0223      3.9990     -0.0000     -0.7155      0.7155    288.7041      6.0015     90.0000      0.1462     -0.6030     -0.1964
     27.6499     85.0983      6.3815    126.7019     18.0000      4.0223      3.9990     -0.0000     -0.5505      0.5505    288.7041      6.0015     90.0000      0.0673      0.9331     -0.3993
     27.6835     85.1120      6.7996    126.7019     22.0000      4.0223      3.9990     -0.0000     -0.3596      0.3596    288.7041      6.0015     90.0000      0.0645      2.3591     -0.2783
     27.7172     85.1258      7.2177    126.7019     26.0000      4.0223      3.9990     -0.0000     -0.3989      0.3989    288.7041      6.0015     90.0000      0.0835      2.8361      0.0635
     27.7508     85.1396      7.6359    126.7019     30.0000      4.0223      3.9990     -0.0000     -0.7159      0.7159    288.7041      6.0015     90.0000      0.1259      2.4249      0.4355
     27.7844     85.1534      8.0540    126.7019     34.0000      4.0223      3.9990     -0.0000     -1.2167      1.2167    288.7041      6.0015     90.0000      0.1269      1.6670      0.7329
     27.8180     85.1672      8.4721    126.7019     38.0000      4.0223      3.9990     -0.0000     -1.8334      1.8334    288.7041      6.0015     90.0000      0.0530      0.7373      0.9144
     27.8517     85.1810      8.8902    126.7019     42.0000      4.0223      3.9990     -0.0000     -2.5479      2.5479    288.7041      6.0015     90.0000      0.1454     -0.7903      0.9350
     27.8853     85.1948      9.3083    126.7019     46.0000      4.0223      3.9990     -0.0022     -3.1328      3.1328    288.7041      6.0015     90.0399      0.2884     -1.8203      0.7757
     27.9189     85.2086      9.7264    126.7019     50.0000      4.0223      3.9990     -0.0000     -3.4520      3.4520    288.7041      6.0015     90.0000      0.3570     -1.8060      0.4604
     27.9526     85.2224     10.1445    126.7019     54.0000      4.0223      3.9990     -0.0000     -3.7149      3.7149    288.7041      6.0015     90.0000      0.3534     -2.6240      0.0239
     27.9862     85.2363     10.5627    126.7019     58.0000      4.0223      3.9990     -0.0000     -3.9546      3.9546    288.7041      6.0015     90.0000      0.3646     -5.0062     -0.4677
     28.0198     85.2501     10.9808    126.7019     62.0000      4.0223      3.9990     -0.0000     -3.7194      3.7194    288.7041      6.0015     90.0000      0.4804     -6.1679     -0.8804
     28.0534     85.2640     11.3989    126.7019     66.0000      4.0223      3.9990     -0.0000     -2.7060      2.7060    288.7041      6.0015     90.0000      0.6358     -3.7819     -1.0696
     28.0870     85.2778     11.8170    126.7019     70.0000      4.0223      3.9990     -0.0000     -1.3061      1.3061    288.7041      6.0015     90.0000      0.6498      0.5432     -0.9902
     28.1207     85.2917     12.2351    126.7019     74.0000      4.0223      3.9990     -0.0000     -0.2358      0.2358    288.7041      6.0015     90.0000      0.4560      3.5971     -0.7270
     28.1543     85.3056     12.6532    126.7019     78.0000      4.0223      3.9990      0.0000     -0.0000      0.0000    288.7041      6.0015      0.0000      0.2389      2.2363     -0.4199
     28.1879     85.3195     13.0713    126.7019     82.0000      4.0223      3.9990      0.0000     -0.0000      0.0000    288.7041      6.0015      0.0000      0.1388      1.0923     -0.1700
     28.2215     85.3334     13.4894    126.7019     86.0000      4.0223      3.9990      0.0000     -0.0000      0.0000    288.7041      6.0015      0.0000      0.1075      0.7412     -0.0088
     28.2551     85.3473     13.9076    126.7019     90.0000      4.0223      3.9990      0.0000     -0.0000      0.0000    288.7041      6.0015      0.0000      0.0931      0.5780      0.0782
     28.2887     85.3612     14.3257    126.7019     94.0000      4.0223      3.9990      0.0000     -0.0000      0.0000    288.7041      6.0015      0.0000      0.0842      0.4864      0.1182
     28.3223     85.3751     14.7438    126.7019     98.0000      4.0223      3.9990      0.0000     -0.0000      0.0000    288.7041      6.0015      0.0000      0.0788      0.4329      0.1325
     28.3559     85.3890     15.1619    126.7019    102.0000      4.0223      3.9990      0.0000     -0.0000      0.0000    288.7041      6.0015      0.0000      0.0787      0.4125      0.1323
     28.3896     85.4030     15.5800    126.7019    106.0000      4.0223      3.9990      0.0000     -0.0000      0.0000    288.7041      6.0015      0.0000      0.0952      0.4722      0.1213
     28.4232     85.4169     15.9981    126.7019    110.0000      4.0223      3.9990     -0.0029     -0.0163      0.0165    288.7041      6.0015    100.0000      0.1174      0.6227      0.1012
     28.4568     85.4309     16.4162    126.7019    114.0000      4.0223      3.9990     -0.0261     -0.1481      0.1504    288.7041      6.0015    100.0000     -0.0082     -0.2021      0.0753
     28.4904     85.4449     16.8344    126.7019    118.0000      4.0223      3.9990     -0.0332     -0.1883      0.1912    288.7041      6.0015    100.0000     -0.0785     -0.6163      0.0497
     27.5269     85.0047      4.7091    130.7241      2.0000      4.0223      3.9990     -0.0074     -0.0419      0.0426    288.7041      6.0015    100.0000      0.0856      1.1593     -0.0007
     27.5605     85.0184      5.1272    130.7241      6.0000      4.0223      3.9990     -0.0373     -0.2114      0.2146    288.7041      6.0015    100.0000     -0.0177      1.0075      0.1177
     27.5941     85.0321      5.5453    130.7241     10.0000      4.0223      3.9990     -0.0843     -0.4782      0.4856    288.7041      6.0015    100.0000     -0.3300      0.2077      0.0349
     27.6278     85.0458      5.9634    130.7241     14.0000      4.0223      3.9990     -0.0399     -0.6561      0.6573    288.7041      6.0015     93.4765     -0.1187     -0.4178     -0.2107
     27.6614     85.0596      6.3815    130.7241     18.0000      4.0223      3.9990     -0.0000     -0.5648      0.5648    288.7041      6.0015     90.0000      0.0903      0.4647     -0.3489
     27.6951     85.0733      6.7996    130.7241     22.0000      4.0223      3.9990     -0.0000     -0.4388      0.4388    288.7041      6.0015     90.0000      0.0548      1.5424     -0.1999
     27.7287     85.0871      7.2177    130.7241     26.0000      4.0223      3.9990     -0.0000     -0.4969      0.4969    288.7041      6.0015     90.0000      0.0937      2.0795      0.1542
     27.7623     85.1009      7.6359    130.7241     30.0000      4.0223      3.9990     -0.0000     -0.8671      0.8671    288.7041      6.0015     90.0000      0.1582      1.4528      0.5215
     27.7960     85.1146      8.0540    130.7241     34.0000      4.0223      3.9990     -0.0000     -1.4543      1.4543    288.7041      6.0015     90.0000      0.1452      0.0744      0.7727
     27.8296     85.1284      8.4721    130.7241     38.0000      4.0223      3.9990     -0.0000     -2.0204      2.0204    288.7041      6.0015     90.0000      0.0456     -0.8076      0.8883
     27.8632     85.1422      8.8902    130.7241     42.0000      4.0223      3.9990     -0.0000     -2.4641      2.4641    288.7041      6.0015     90.0000      0.0065     -0.9075      0.8864
     27.8969     85.1560      9.3083    130.7241     46.0000      4.0223      3.9990     -0.0000     -2.8311      2.8311    288.7041      6.0015     90.0000      0.0952     -0.7387      0.7591
     27.9305     85.1698      9.7264    130.7241     50.0000      4.0223      3.9990     -0.0000     -3.2480      3.2480    288.7041      6.0015     90.0000      0.1822     -1.3882      0.4741
     27.9641     85.1836     10.1445    130.7241     54.0000      4.0223      3.9990     -0.0000     -3.7457      3.7457    288.7041      6.0015     90.0000      0.1351     -3.7138      0.0286
     27.9978     85.1975     10.5627    130.7241     58.0000      4.0223      3.9990     -0.0000     -3.9721      3.9721    288.7041      6.0015     90.0000      0.0139     -6.1421     -0.4854
     28.0314     85.2113     10.9808    130.7241     62.0000      4.0223      3.9990     -0.0000     -3.4148      3.4148    288.7041      6.0015     90.0000      0.0227     -5.4642     -0.8928
     28.0650     85.2251     11.3989    130.7241     66.0000      4.0223      3.9990     -0.0000     -2.1361      2.1361    288.7041      6.0015     90.0000      0.2247     -1.5255     -1.0469
     28.0986     85.2390     11.8170    130.7241     70.0000      4.0223      3.9990     -0.0000     -0.8244      0.8244    288.7041      6.0015     90.0000      0.4276      2.3400     -0.9335
     28.1323     85.2528     12.2351    130.7241     74.0000      4.0223      3.9990     -0.0000     -0.0583      0.0583    288.7041      6.0015     90.0000      0.3964      3.7940     -0.6611
     28.1659     85.2667     12.6532    130.7241     78.0000      4.0223      3.9990      0.0000     -0.0000      0.0000    288.7041      6.0015      0.0000      0.2339      1.7468     -0.3671
     28.1995     85.2806     13.0713    130.7241     82.0000      4.0223      3.9990      0.0000     -0.0000      0.0000    288.7041      6.0015      0.0000      0.1427      0.9877     -0.1375
     28.2331     85.2945     13.4894    130.7241     86.0000      4.0223      3.9990      0.0000     -0.0000      0.0000    288.7041      6.0015      0.0000      0.1114      0.7017      0.0075
     28.2667     85.3084     13.9076    130.7241     90.0000      4.0223      3.9990      0.0000     -0.0000      0.0000    288.7041      6.0015      0.0000      0.0966      0.5599      0.0854
     28.3003     85.3223     14.3257    130.7241     94.0000      4.0223      3.9990      0.0000     -0.0000      0.0000    288.7041      6.0015      0.0000      0.0874      0.4790      0.1220
     28.3340     85.3362     14.7438    130.7241     98.0000      4.0223      3.9990      0.0000     -0.0000      0.0000    288.7041      6.0015      0.0000      0.0825      0.4356      0.1359
     28.3676     85.3501     15.1619    130.7241    102.0000      4.0223      3.9990      0.0000     -0.0000      0.0000    288.7041      6.0015      0.0000      0.0857      0.4345      0.1358
     28.4012     85.3640     15.5800    130.7241    106.0000      4.0223      3.9990      0.0000     -0.0000      0.0000    288.7041      6.0015      0.0000      0.1186      0.5744      0.1242
     28.4348     85.3780     15.9981    130.7241    110.0000      4.0223      3.9990     -0.0097     -0.0551      0.0560    288.7041      6.0015    100.0000      0.1060      0.4748      0.1021
     28.4684     85.3919     16.4162    130.7241    114.0000      4.0223      3.9990     -0.0340     -0.1927      0.1956    288.7041      6.0015    100.0000     -0.0343     -0.3602      0.0736
     28.5020     85.4059     16.8344    130.7241    118.0000      4.0223      3.9990     -0.0372     -0.2110      0.2143    288.7041      6.0015    100.0000     -0.0994     -0.6558      0.0457
     27.5384     84.9660      4.7091    134.7464      2.0000      4.0223      3.9990     -0.0346     -0.1964      0.1994    288.7041      6.0015    100.0000      0.0198      0.5795      0.1601
     27.5720     84.9797      5.1272    134.7464      6.0000      4.0223      3.9990     -0.0777     -0.4405      0.4473    288.7041      6.0015    100.0000     -0.1651      0.0117      0.1475
     27.6057     84.9934      5.5453    134.7464     10.0000      4.0223      3.9990     -0.1105     -0.6268      0.6365    288.7041      6.0015    100.0000     -0.3887     -0.3980     -0.0318
     27.6393     85.0071      5.9634    134.7464     14.0000      4.0223      3.9990     -0.0601     -0.6642      0.6669    288.7041      6.0015     95.1724     -0.1369     -0.2187     -0.2383
     27.6730     85.0209      6.3815    134.7464     18.0000      4.0223      3.9990     -0.0000     -0.5799      0.5799    288.7041      6.0015     90.0000      0.1868      0.4593     -0.2992
     27.7066     85.0346      6.7996    134.7464     22.0000      4.0223      3.9990     -0.0000     -0.5184      0.5184    288.7041      6.0015     90.0000      0.1553      1.0928     -0.1226
     27.7402     85.0484      7.2177    134.7464     26.0000      4.0223      3.9990     -0.0156     -0.6033      0.6035    288.7041      6.0015     91.4806      0.1296      1.5662      0.2259
     27.7739     85.0621      7.6359    134.7464     30.0000      4.0223      3.9990     -0.0381     -1.0040      1.0048    288.7041      6.0015     92.1717      0.0881      0.8171      0.5717
     27.8075     85.0759      8.0540    134.7464     34.0000      4.0223      3.9990     -0.0340     -1.6338      1.6342    288.7041      6.0015     91.1918      0.1886     -0.9224      0.7827
     27.8412     85.0896      8.4721    134.7464     38.0000      4.0223      3.9990     -0.0094     -2.1716      2.1717    288.7041      6.0015     90.2472      0.3010     -1.8501      0.8587
     27.8748     85.1034      8.8902    134.7464     42.0000      4.0223      3.9990     -0.0000     -2.5020      2.5020    288.7041      6.0015     90.0000      0.2044     -1.4630      0.8468
     27.9084     85.1172      9.3083    134.7464     46.0000      4.0223      3.9990     -0.0000     -2.7982      2.7982    288.7041      6.0015     90.0000      0.1138     -0.9978      0.7317
     27.9421     85.1310      9.7264    134.7464     50.0000      4.0223      3.9990     -0.0000     -3.2666      3.2666    288.7041      6.0015     90.0000      0.0887     -2.1288      0.4460
     27.9757     85.1448     10.1445    134.7464     54.0000      4.0223      3.9990     -0.0000     -3.7926      3.7926    288.7041      6.0015     90.0000      0.0099     -4.9365     -0.0206
     28.0093     85.1586     10.5627    134.7464     58.0000      4.0223      3.9990     -0.0000     -3.8145      3.8145    288.7041      6.0015     90.0000     -0.0559     -6.5173     -0.5423
     28.0430     85.1725     10.9808    134.7464     62.0000      4.0223      3.9990     -0.0000     -2.8814      2.8814    288.7041      6.0015     90.0000      0.0245     -3.8352     -0.9168
     28.0766     85.1863     11.3989    134.7464     66.0000      4.0223      3.9990     -0.0000     -1.4020      1.4020    288.7041      6.0015     90.0000      0.2469      1.3199     -1.0133
     28.1102     85.2001     11.8170    134.7464     70.0000      4.0223      3.9990     -0.0000     -0.2978      0.2978    288.7041      6.0015     90.0000      0.4186      4.2134     -0.8565
     28.1438     85.2140     12.2351    134.7464     74.0000      4.0223      3.9990      0.0000     -0.0000      0.0000    288.7041      6.0015      0.0000      0.3524      2.8709     -0.5764
     28.1775     85.2278     12.6532    134.7464     78.0000      4.0223      3.9990      0.0000     -0.0000      0.0000    288.7041      6.0015      0.0000      0.2003      1.3663     -0.3014
     28.2111     85.2417     13.0713    134.7464     82.0000      4.0223      3.9990      0.0000     -0.0000      0.0000    288.7041      6.0015      0.0000      0.1387      0.8821     -0.0977
     28.2447     85.2556     13.4894    134.7464     86.0000      4.0223      3.9990      0.0000     -0.0000      0.0000    288.7041      6.0015      0.0000      0.1133      0.6620      0.0276
     28.2783     85.2695     13.9076    134.7464     90.0000      4.0223      3.9990      0.0000     -0.0000      0.0000    288.7041      6.0015      0.0000      0.0994      0.5441      0.0951
     28.3120     85.2834     14.3257    134.7464     94.0000      4.0223      3.9990      0.0000     -0.0000      0.0000    288.7041      6.0015      0.0000      0.0905      0.4765      0.1282
     28.3456     85.2973     14.7438    134.7464     98.0000      4.0223      3.9990      0.0000     -0.0000      0.0000    288.7041      6.0015      0.0000      0.0868      0.4470      0.1420
     28.3792     85.3112     15.1619    134.7464    102.0000      4.0223      3.9990      0.0000     -0.0000      0.0000    288.7041      6.0015      0.0000      0.0948      0.4724      0.1422
     28.4128     85.3251     15.5800    134.7464    106.0000      4.0223      3.9990      0.0000     -0.0000      0.0000    288.7041      6.0015      0.0000      0.1467      0.7328      0.1292
     28.4464     85.3390     15.9981    134.7464    110.0000      4.0223      3.9990     -0.0197     -0.1118      0.1136    288.7041      6.0015    100.0000      0.0842      0.2826      0.1043
     28.4800     85.3530     16.4162    134.7464    114.0000      4.0223      3.9990     -0.0468     -0.2656      0.2696    288.7041      6.0015    100.0000     -0.0770     -0.6267      0.0715
     28.5136     85.3669     16.8344    134.7464    118.0000      4.0223      3.9990     -0.0447     -0.2537      0.2576    288.7041      6.0015    100.0000     -0.1295     -0.7629      0.0403
     27.5499     84.9273      4.7091    138.7687      2.0000      4.0223      3.9990     -0.0541     -0.3722      0.3761    288.7041      6.0015     98.2655      0.0306     -0.0669      0.3212
     27.5835     84.9410      5.1272    138.7687      6.0000      4.0223      3.9990     -0.1087     -0.6962      0.7046    288.7041      6.0015     98.8738     -0.1911     -1.0410      0.1743
     27.6172     84.9547      5.5453    138.7687     10.0000      4.0223      3.9990     -0.1277     -0.7919      0.8021    288.7041      6.0015     99.1610     -0.3082     -0.9190     -0.0993
     27.6508     84.9684      5.9634    138.7687     14.0000      4.0223      3.9990     -0.0857     -0.7048      0.7100    288.7041      6.0015     96.9320     -0.1362     -0.1223     -0.2818
     27.6845     84.9821      6.3815    138.7687     18.0000      4.0223      3.9990     -0.0418     -0.5858      0.5873    288.7041      6.0015     94.0835      0.0254      0.5599     -0.2864
     27.7181     84.9959      6.7996    138.7687     22.0000      4.0223      3.9990     -0.0509     -0.5241      0.5266    288.7041      6.0015     95.5453     -0.1003      1.0941     -0.0996
     27.7518     85.0096      7.2177    138.7687     26.0000      4.0223      3.9990     -0.0953     -0.5906      0.5982    288.7041      6.0015     99.1656     -0.3386      1.6695      0.2189
     27.7854     85.0234      7.6359    138.7687     30.0000      4.0223      3.9990     -0.1572     -0.9826      0.9951    288.7041      6.0015     99.0893     -0.6288      0.8564      0.5271
     27.8191     85.0371      8.0540    138.7687     34.0000      4.0223      3.9990     -0.1977     -1.5952      1.6074    288.7041      6.0015     97.0660     -0.8014     -0.9539      0.7189
     27.8527     85.0509      8.4721    138.7687     38.0000      4.0223      3.9990     -0.1619     -2.1040      2.1102    288.7041      6.0015     94.4010     -0.5543     -1.8569      0.8025
     27.8863     85.0646      8.8902    138.7687     42.0000      4.0223      3.9990     -0.0626     -2.4372      2.4380    288.7041      6.0015     91.4705     -0.0246     -1.5856      0.8101
     27.9200     85.0784      9.3083    138.7687     46.0000      4.0223      3.9990     -0.0000     -2.7837      2.7837    288.7041      6.0015     90.0000      0.2033     -1.4997      0.7000
     27.9536     85.0922      9.7264    138.7687     50.0000      4.0223      3.9990     -0.0000     -3.2819      3.2819    288.7041      6.0015     90.0000      0.0623     -2.9757      0.3942
     27.9873     85.1060     10.1445    138.7687     54.0000      4.0223      3.9990     -0.0000     -3.7047      3.7047    288.7041      6.0015     90.0000     -0.0118     -5.4743     -0.0952
     28.0209     85.1198     10.5627    138.7687     58.0000      4.0223      3.9990     -0.0000     -3.4756      3.4756    288.7041      6.0015     90.0000      0.0030     -5.9132     -0.6081
     28.0545     85.1336     10.9808    138.7687     62.0000      4.0223      3.9990     -0.0000     -2.3075      2.3075    288.7041      6.0015     90.0000      0.1380     -2.0413     -0.9335
     28.0882     85.1474     11.3989    138.7687     66.0000      4.0223      3.9990     -0.0000     -0.8266      0.8266    288.7041      6.0015     90.0000      0.3112      3.2166     -0.9685
     28.1218     85.1613     11.8170    138.7687     70.0000      4.0223      3.9990      0.0000     -0.0000      0.0000    288.7041      6.0015      0.0000      0.3557      4.7466     -0.7742
     28.1554     85.1751     12.2351    138.7687     74.0000      4.0223      3.9990      0.0000     -0.0000      0.0000    288.7041      6.0015      0.0000      0.2595      1.9432     -0.4930
     28.1890     85.1890     12.6532    138.7687     78.0000      4.0223      3.9990      0.0000     -0.0000      0.0000    288.7041      6.0015      0.0000      0.1697      1.1417     -0.2400
     28.2227     85.2028     13.0713    138.7687     82.0000      4.0223      3.9990      0.0000     -0.0000      0.0000    288.7041      6.0015      0.0000      0.1334      0.8029     -0.0617
     28.2563     85.2167     13.4894    138.7687     86.0000      4.0223      3.9990      0.0000     -0.0000      0.0000    288.7041      6.0015      0.0000      0.1144      0.6318      0.0458
     28.2899     85.2306     13.9076    138.7687     90.0000      4.0223      3.9990      0.0000     -0.0000      0.0000    288.7041      6.0015      0.0000      0.1019      0.5351      0.1050
     28.3235     85.2444     14.3257    138.7687     94.0000      4.0223      3.9990      0.0000     -0.0000      0.0000    288.7041      6.0015      0.0000      0.0935      0.4819      0.1362
     28.3572     85.2583     14.7438    138.7687     98.0000      4.0223      3.9990      0.0000     -0.0000      0.0000    288.7041      6.0015      0.0000      0.0923      0.4709      0.1508
     28.3908     85.2722     15.1619    138.7687    102.0000      4.0223      3.9990      0.0000     -0.0000      0.0000    288.7041      6.0015      0.0000      0.1101      0.5402      0.1513
     28.4244     85.2861     15.5800    138.7687    106.0000      4.0223      3.9990     -0.0007     -0.0042      0.0042    288.7041      6.0015     99.9984      0.1772      0.9175      0.1361
     28.4580     85.3001     15.9981    138.7687    110.0000      4.0223      3.9990     -0.0319     -0.1810      0.1838    288.7041      6.0015    100.0000      0.0483      0.0652      0.1064
     28.4916     85.3140     16.4162    138.7687    114.0000      4.0223      3.9990     -0.0630     -0.3573      0.3628    288.7041      6.0015    100.0000     -0.1339     -0.9593      0.0683
     28.5253     85.3279     16.8344    138.7687    118.0000      4.0223      3.9990     -0.0550     -0.3118      0.3166    288.7041      6.0015    100.0000     -0.1658     -0.9302      0.0328
     27.5614     84.8886      4.7091    142.7910      2.0000      4.0223      3.9990     -0.0832     -0.4719      0.4791    288.7041      6.0015    100.0000     -0.1046     -0.3623      0.3993
     27.5950     84.9023      5.1272    142.7910      6.0000      4.0223      3.9990     -0.1463     -0.8299      0.8427    288.7041      6.0015    100.0000     -0.3327     -1.4268      0.1756
     27.6287     84.9160      5.5453    142.7910     10.0000      4.0223      3.9990     -0.1552     -0.8858      0.8993    288.7041      6.0015     99.9377     -0.3371     -1.0672     -0.1432
     27.6623     84.9297      5.9634    142.7910     14.0000      4.0223      3.9990     -0.1269     -0.7482      0.7589    288.7041      6.0015     99.6262     -0.2607     -0.0903     -0.3157
     27.6960     84.9434      6.3815    142.7910     18.0000      4.0223      3.9990     -0.0991     -0.5987      0.6069    288.7041      6.0015     99.3941     -0.2356      0.6344     -0.3014
     27.7296     84.9571      6.7996    142.7910     22.0000      4.0223      3.9990     -0.0790     -0.5097      0.5158    288.7041      6.0015     98.8119     -0.1284      1.2450     -0.1327
     27.7633     84.9709      7.2177    142.7910     26.0000      4.0223      3.9990     -0.0990     -0.5616      0.5703    288.7041      6.0015     99.9970     -0.1792      1.6940      0.1254
     27.7969     84.9846      7.6359    142.7910     30.0000      4.0223      3.9990     -0.1598     -0.9063      0.9203    288.7041      6.0015    100.0000     -0.4544      0.7854      0.3741
     27.8306     84.9983      8.0540    142.7910     34.0000      4.0223      3.9990     -0.2436     -1.3816      1.4029    288.7041      6.0015    100.0000     -0.9410     -0.4544      0.5618
     27.8642     85.0121      8.4721    142.7910     38.0000      4.0223      3.9990     -0.2591     -1.7889      1.8076    288.7041      6.0015     98.2424     -1.0959     -0.8558      0.6985
     27.8979     85.0259      8.8902    142.7910     42.0000      4.0223      3.9990     -0.1189     -2.1739      2.1772    288.7041      6.0015     93.1299     -0.3107     -0.9555      0.7645
     27.9315     85.0396      9.3083    142.7910     46.0000      4.0223      3.9990     -0.0000     -2.6436      2.6436    288.7041      6.0015     90.0000      0.2772     -1.6447      0.6730
     27.9652     85.0534      9.7264    142.7910     50.0000      4.0223      3.9990     -0.0000     -3.1728      3.1728    288.7041      6.0015     90.0000      0.0790     -3.3884      0.3509
     27.9988     85.0672     10.1445    142.7910     54.0000      4.0223      3.9990     -0.0000     -3.4630      3.4630    288.7041      6.0015     90.0000      0.0317     -5.2399     -0.1508
     28.0324     85.0810     10.5627    142.7910     58.0000      4.0223      3.9990     -0.0000     -3.0506      3.0506    288.7041      6.0015     90.0000      0.0992     -4.7359     -0.6426
     28.0661     85.0948     10.9808    142.7910     62.0000      4.0223      3.9990     -0.0000     -1.8398      1.8398    288.7041      6.0015     90.0000      0.2303     -0.6462     -0.9202
     28.0997     85.1086     11.3989    142.7910     66.0000      4.0223      3.9990     -0.0000     -0.5304      0.5304    288.7041      6.0015     90.0000      0.3119      3.7769     -0.9109
     28.1333     85.1224     11.8170    142.7910     70.0000      4.0223      3.9990      0.0000     -0.0000      0.0000    288.7041      6.0015      0.0000      0.2684      3.6175     -0.6990
     28.1670     85.1362     12.2351    142.7910     74.0000      4.0223      3.9990      0.0000     -0.0000      0.0000    288.7041      6.0015      0.0000      0.1856      1.6098     -0.4275
     28.2006     85.1501     12.6532    142.7910     78.0000      4.0223      3.9990      0.0000     -0.0000      0.0000    288.7041      6.0015      0.0000      0.1498      1.0251     -0.1969
     28.2342     85.1639     13.0713    142.7910     82.0000      4.0223      3.9990      0.0000     -0.0000      0.0000    288.7041      6.0015      0.0000      0.1295      0.7598     -0.0389
     28.2679     85.1778     13.4894    142.7910     86.0000      4.0223      3.9990      0.0000     -0.0000      0.0000    288.7041      6.0015      0.0000      0.1154      0.6188      0.0570
     28.3015     85.1916     13.9076    142.7910     90.0000      4.0223      3.9990      0.0000     -0.0000      0.0000    288.7041      6.0015      0.0000      0.1042      0.5383      0.1127
     28.3351     85.2055     14.3257    142.7910     94.0000      4.0223      3.9990      0.0000     -0.0000      0.0000    288.7041      6.0015      0.0000      0.0971      0.5000      0.1454
     28.3688     85.2194     14.7438    142.7910     98.0000      4.0223      3.9990      0.0000     -0.0000      0.0000    288.7041      6.0015      0.0000      0.0994      0.5128      0.1623
     28.4024     85.2333     15.1619    142.7910    102.0000      4.0223      3.9990      0.0000     -0.0000      0.0000    288.7041      6.0015      0.0000      0.1317      0.6667      0.1629
     28.4360     85.2472     15.5800    142.7910    106.0000      4.0223      3.9990     -0.0064     -0.0364      0.0370    288.7041      6.0015    100.0000      0.1726      0.9204      0.1442
     28.4696     85.2611     15.9981    142.7910    110.0000      4.0223      3.9990     -0.0457     -0.2592      0.2632    288.7041      6.0015    100.0000      0.0025     -0.1576      0.1080
     28.5032     85.2750     16.4162    142.7910    114.0000      4.0223      3.9990     -0.0791     -0.4486      0.4555    288.7041      6.0015    100.0000     -0.1882     -1.2539      0.0632
     28.5369     85.2889     16.8344    142.7910    118.0000      4.0223      3.9990     -0.0651     -0.3694      0.3751    288.7041      6.0015    100.0000     -0.1934     -1.0770      0.0227
     27.5729     84.8499      4.7091    146.8133      2.0000      4.0223      3.9990     -0.0848     -0.4808      0.4882    288.7041      6.0015    100.0000     -0.0737     -0.1997      0.4013
     27.6065     84.8636      5.1272    146.8133      6.0000      4.0223      3.9990     -0.1459     -0.8276      0.8404    288.7041      6.0015    100.0000     -0.2405     -1.0369      0.1677
     27.6402     84.8773      5.5453    146.8133     10.0000      4.0223      3.9990     -0.1606     -0.9111      0.9251    288.7041      6.0015    100.0000     -0.2476     -0.8616     -0.1419
     27.6738     84.8910      5.9634    146.8133     14.0000      4.0223      3.9990     -0.1415     -0.8022      0.8146    288.7041      6.0015    100.0000     -0.1955     -0.1136     -0.3079
     27.7075     84.9047      6.3815    146.8133     18.0000      4.0223      3.9990     -0.1145     -0.6494      0.6595    288.7041      6.0015    100.0000     -0.1558      0.6168     -0.3036
     27.7411     84.9184      6.7996    146.8133     22.0000      4.0223      3.9990     -0.0947     -0.5484      0.5565    288.7041      6.0015     99.7968     -0.1097      1.2316     -0.1810
     27.7748     84.9321      7.2177    146.8133     26.0000      4.0223      3.9990     -0.1066     -0.6044      0.6137    288.7041      6.0015    100.0000     -0.2008      1.2528     -0.0105
     27.8084     84.9458      7.6359    146.8133     30.0000      4.0223      3.9990     -0.1467     -0.8318      0.8446    288.7041      6.0015    100.0000     -0.4207      0.5540      0.1636
     27.8421     84.9596      8.0540    146.8133     34.0000      4.0223      3.9990     -0.1884     -1.0684      1.0849    288.7041      6.0015    100.0000     -0.6002      0.3888      0.3558
     27.8757     84.9733      8.4721    146.8133     38.0000      4.0223      3.9990     -0.2053     -1.3320      1.3477    288.7041      6.0015     98.7612     -0.7740      0.6342      0.5698
     27.9094     84.9871      8.8902    146.8133     42.0000      4.0223      3.9990     -0.0871     -1.7797      1.7819    288.7041      6.0015     92.8009     -0.1225      0.0748      0.7180
     27.9430     85.0008      9.3083    146.8133     46.0000      4.0223      3.9990     -0.0000     -2.3959      2.3959    288.7041      6.0015     90.0000      0.2570     -1.4866      0.6634
     27.9767     85.0146      9.7264    146.8133     50.0000      4.0223      3.9990     -0.0000     -2.9710      2.9710    288.7041      6.0015     90.0000      0.1047     -3.4679      0.3430
     28.0103     85.0284     10.1445    146.8133     54.0000      4.0223      3.9990     -0.0000     -3.1662      3.1662    288.7041      6.0015     90.0000      0.0946     -4.6839     -0.1530
     28.0440     85.0421     10.5627    146.8133     58.0000      4.0223      3.9990     -0.0000     -2.6734      2.6734    288.7041      6.0015     90.0000      0.1807     -3.6041     -0.6183
     28.0776     85.0559     10.9808    146.8133     62.0000      4.0223      3.9990     -0.0000     -1.5451      1.5451    288.7041      6.0015     90.0000      0.2682      0.1282     -0.8641
     28.1113     85.0697     11.3989    146.8133     66.0000      4.0223      3.9990     -0.0000     -0.4156      0.4156    288.7041      6.0015     90.0000      0.2515      3.7228     -0.8408
     28.1449     85.0835     11.8170    146.8133     70.0000      4.0223      3.9990      0.0000     -0.0000      0.0000    288.7041      6.0015      0.0000      0.1824      3.2094     -0.6386
     28.1785     85.0974     12.2351    146.8133     74.0000      4.0223      3.9990      0.0000     -0.0000      0.0000    288.7041      6.0015      0.0000      0.1457      1.5157     -0.3896
     28.2122     85.1112     12.6532    146.8133     78.0000      4.0223      3.9990      0.0000     -0.0000      0.0000    288.7041      6.0015      0.0000      0.1336      1.0002     -0.1804
     28.2458     85.1250     13.0713    146.8133     82.0000      4.0223      3.9990      0.0000     -0.0000      0.0000    288.7041      6.0015      0.0000      0.1246      0.7601     -0.0349
     28.2794     85.1389     13.4894    146.8133     86.0000      4.0223      3.9990      0.0000     -0.0000      0.0000    288.7041      6.0015      0.0000      0.1151      0.6309      0.0579
     28.3131     85.1527     13.9076    146.8133     90.0000      4.0223      3.9990      0.0000     -0.0000      0.0000    288.7041      6.0015      0.0000      0.1063      0.5607      0.1172
     28.3467     85.1666     14.3257    146.8133     94.0000      4.0223      3.9990      0.0000     -0.0000      0.0000    288.7041      6.0015      0.0000      0.1024      0.5383      0.1556
     28.3803     85.1804     14.7438    146.8133     98.0000      4.0223      3.9990      0.0000     -0.0000      0.0000    288.7041      6.0015      0.0000      0.1109      0.5813      0.1766
     28.4140     85.1943     15.1619    146.8133    102.0000      4.0223      3.9990      0.0000     -0.0000      0.0000    288.7041      6.0015      0.0000      0.1613      0.8457      0.1768
     28.4476     85.2082     15.5800    146.8133    106.0000      4.0223      3.9990     -0.0139     -0.0788      0.0800    288.7041      6.0015    100.0000      0.1703      0.8995      0.1528
     28.4812     85.2221     15.9981    146.8133    110.0000      4.0223      3.9990     -0.0590     -0.3343      0.3395    288.7041      6.0015    100.0000     -0.0298     -0.3190      0.1081
     28.5148     85.2360     16.4162    146.8133    114.0000      4.0223      3.9990     -0.0922     -0.5227      0.5308    288.7041      6.0015     99.9995     -0.2205     -1.4140      0.0550
     28.5485     85.2499     16.8344    146.8133    118.0000      4.0223      3.9990     -0.0726     -0.4118      0.4181    288.7041      6.0015    100.0000     -0.2021     -1.1184      0.0087
     27.5843     84.8112      4.7091    150.8356      2.0000      4.0223      3.9990     -0.0684     -0.5059      0.5105    288.7041      6.0015     97.6966      0.0172     -0.0848      0.4317
     27.6180     84.8249      5.1272    150.8356      6.0000      4.0223      3.9990     -0.1304     -0.8588      0.8686    288.7041      6.0015     98.6370     -0.1392     -0.8045      0.1955
     27.6517     84.8386      5.5453    150.8356     10.0000      4.0223      3.9990     -0.1638     -0.9708      0.9845    288.7041      6.0015     99.5786     -0.2201     -0.7495     -0.0993
     27.6853     84.8522      5.9634    150.8356     14.0000      4.0223      3.9990     -0.1589     -0.9011      0.9150    288.7041      6.0015    100.0000     -0.2047     -0.2272     -0.2618
     27.7190     84.8659      6.3815    150.8356     18.0000      4.0223      3.9990     -0.1357     -0.7698      0.7817    288.7041      6.0015    100.0000     -0.1702      0.3774     -0.2820
     27.7526     84.8796      6.7996    150.8356     22.0000      4.0223      3.9990     -0.1197     -0.6790      0.6894    288.7041      6.0015    100.0000     -0.1895      0.8017     -0.2248
     27.7863     84.8933      7.2177    150.8356     26.0000      4.0223      3.9990     -0.1240     -0.7030      0.7139    288.7041      6.0015    100.0000     -0.3245      0.6175     -0.1502
     27.8199     84.9071      7.6359    150.8356     30.0000      4.0223      3.9990     -0.1332     -0.7557      0.7673    288.7041      6.0015    100.0000     -0.4805      0.5123     -0.0434
     27.8536     84.9208      8.0540    150.8356     34.0000      4.0223      3.9990     -0.1257     -0.7527      0.7631    288.7041      6.0015     99.4791     -0.4554      1.3579      0.1619
     27.8873     84.9345      8.4721    150.8356     38.0000      4.0223      3.9990     -0.0819     -0.8976      0.9014    288.7041      6.0015     95.2124     -0.1432      1.9468      0.4525
     27.9209     84.9482      8.8902    150.8356     42.0000      4.0223      3.9990     -0.0140     -1.3894      1.3895    288.7041      6.0015     90.5769      0.2313      0.9696      0.6812
     27.9546     84.9620      9.3083    150.8356     46.0000      4.0223      3.9990     -0.0000     -2.1213      2.1213    288.7041      6.0015     90.0000      0.1642     -1.2631      0.6748
     27.9882     84.9758      9.7264    150.8356     50.0000      4.0223      3.9990     -0.0000     -2.7487      2.7487    288.7041      6.0015     90.0000      0.1209     -3.4163      0.3800
     28.0219     84.9895     10.1445    150.8356     54.0000      4.0223      3.9990     -0.0000     -2.9102      2.9102    288.7041      6.0015     90.0000      0.1545     -4.1702     -0.0893
     28.0555     85.0033     10.5627    150.8356     58.0000      4.0223      3.9990     -0.0000     -2.4329      2.4329    288.7041      6.0015     90.0000      0.2460     -2.8422     -0.5257
     28.0891     85.0171     10.9808    150.8356     62.0000      4.0223      3.9990     -0.0000     -1.4622      1.4622    288.7041      6.0015     90.0000      0.2942      0.2437     -0.7613
     28.1228     85.0309     11.3989    150.8356     66.0000      4.0223      3.9990     -0.0000     -0.4817      0.4817    288.7041      6.0015     90.0000      0.2064      3.1834     -0.7575
     28.1564     85.0447     11.8170    150.8356     70.0000      4.0223      3.9990     -0.0000     -0.0053      0.0053    288.7041      6.0015     90.0000      0.0911      3.4792     -0.5933
     28.1901     85.0585     12.2351    150.8356     74.0000      4.0223      3.9990      0.0000     -0.0000      0.0000    288.7041      6.0015      0.0000      0.0790      1.6776     -0.3801
     28.2237     85.0723     12.6532    150.8356     78.0000      4.0223      3.9990      0.0000     -0.0000      0.0000    288.7041      6.0015      0.0000      0.1046      1.0914     -0.1918
     28.2574     85.0861     13.0713    150.8356     82.0000      4.0223      3.9990      0.0000     -0.0000      0.0000    288.7041      6.0015      0.0000      0.1114      0.8230     -0.0513
     28.2910     85.0999     13.4894    150.8356     86.0000      4.0223      3.9990      0.0000     -0.0000      0.0000    288.7041      6.0015      0.0000      0.1109      0.6818      0.0478
     28.3246     85.1138     13.9076    150.8356     90.0000      4.0223      3.9990      0.0000     -0.0000      0.0000    288.7041      6.0015      0.0000      0.1085      0.6144      0.1182
     28.3583     85.1276     14.3257    150.8356     94.0000      4.0223      3.9990      0.0000     -0.0000      0.0000    288.7041      6.0015      0.0000      0.1126      0.6112      0.1671
     28.3919     85.1415     14.7438    150.8356     98.0000      4.0223      3.9990      0.0000     -0.0000      0.0000    288.7041      6.0015      0.0000      0.1355      0.7024      0.1936
     28.4255     85.1554     15.1619    150.8356    102.0000      4.0223      3.9990      0.0000     -0.0000      0.0000    288.7041      6.0015      0.0000      0.2125      1.1339      0.1923
     28.4592     85.1692     15.5800    150.8356    106.0000      4.0223      3.9990     -0.0244     -0.1384      0.1406    288.7041      6.0015    100.0000      0.1746      0.8701      0.1605
     28.4928     85.1831     15.9981    150.8356    110.0000      4.0223      3.9990     -0.0741     -0.4203      0.4268    288.7041      6.0015    100.0000     -0.0559     -0.4557      0.1050
     28.5264     85.1970     16.4162    150.8356    114.0000      4.0223      3.9990     -0.1041     -0.5901      0.5992    288.7041      6.0015    100.0000     -0.2406     -1.4665      0.0420
     28.5600     85.2109     16.8344    150.8356    118.0000      4.0223      3.9990     -0.0780     -0.4426      0.4495    288.7041      6.0015    100.0000     -0.2020     -1.0546     -0.0101
     27.5958     84.7725      4.7091    154.8578      2.0000      4.0223      3.9990     -0.0331     -0.6384      0.6393    288.7041      6.0015     92.9720      0.2788     -0.4969      0.5752
     27.6295     84.7862      5.1272    154.8578      6.0000      4.0223      3.9990     -0.1069     -1.0294      1.0349    288.7041      6.0015     95.9278      0.0496     -1.2397      0.2801
     27.6631     84.7998      5.5453    154.8578     10.0000      4.0223      3.9990     -0.1710     -1.1353      1.1481    288.7041      6.0015     98.5671     -0.2042     -1.0667     -0.0454
     27.6968     84.8135      5.9634    154.8578     14.0000      4.0223      3.9990     -0.1874     -1.0626      1.0789    288.7041      6.0015    100.0000     -0.2934     -0.5140     -0.2175
     27.7305     84.8272      6.3815    154.8578     18.0000      4.0223      3.9990     -0.1656     -0.9391      0.9536    288.7041      6.0015    100.0000     -0.2481      0.0076     -0.2624
     27.7641     84.8409      6.7996    154.8578     22.0000      4.0223      3.9990     -0.1500     -0.8510      0.8641    288.7041      6.0015    100.0000     -0.3136      0.2485     -0.2638
     27.7978     84.8546      7.2177    154.8578     26.0000      4.0223      3.9990     -0.1401     -0.8102      0.8222    288.7041      6.0015     99.8145     -0.4850      0.1760     -0.2628
     27.8314     84.8683      7.6359    154.8578     30.0000      4.0223      3.9990     -0.0855     -0.7149      0.7200    288.7041      6.0015     96.8190     -0.2750      0.5960     -0.1992
     27.8651     84.8820      8.0540    154.8578     34.0000      4.0223      3.9990     -0.0285     -0.5621      0.5628    288.7041      6.0015     92.9058      0.0378      1.8755      0.0169
     27.8988     84.8957      8.4721    154.8578     38.0000      4.0223      3.9990     -0.0000     -0.6130      0.6130    288.7041      6.0015     90.0000      0.1593      2.6191      0.3564
     27.9324     84.9094      8.8902    154.8578     42.0000      4.0223      3.9990     -0.0000     -1.0856      1.0856    288.7041      6.0015     90.0000      0.0678      1.5398      0.6436
     27.9661     84.9232      9.3083    154.8578     46.0000      4.0223      3.9990     -0.0000     -1.8567      1.8567    288.7041      6.0015     90.0000      0.0730     -0.9470      0.6913
     27.9997     84.9369      9.7264    154.8578     50.0000      4.0223      3.9990     -0.0000     -2.5296      2.5296    288.7041      6.0015     90.0000      0.1241     -3.2122      0.4489
     28.0334     84.9507     10.1445    154.8578     54.0000      4.0223      3.9990     -0.0000     -2.7270      2.7270    288.7041      6.0015     90.0000      0.2038     -3.7936      0.0312
     28.0670     84.9644     10.5627    154.8578     58.0000      4.0223      3.9990     -0.0000     -2.3561      2.3561    288.7041      6.0015     90.0000      0.2982     -2.5320     -0.3719
     28.1007     84.9782     10.9808    154.8578     62.0000      4.0223      3.9990     -0.0000     -1.6128      1.6128    288.7041      6.0015     90.0000      0.3275     -0.3085     -0.6136
     28.1343     84.9920     11.3989    154.8578     66.0000      4.0223      3.9990     -0.0000     -0.8144      0.8144    288.7041      6.0015     90.0000      0.2180      1.7968     -0.6563
     28.1680     85.0058     11.8170    154.8578     70.0000      4.0223      3.9990     -0.0000     -0.2329      0.2329    288.7041      6.0015     90.0000      0.0511      2.9699     -0.5540
     28.2016     85.0196     12.2351    154.8578     74.0000      4.0223      3.9990      0.0000     -0.0000      0.0000    288.7041      6.0015      0.0000     -0.0128      2.6428     -0.3900
     28.2353     85.0334     12.6532    154.8578     78.0000      4.0223      3.9990      0.0000     -0.0000      0.0000    288.7041      6.0015      0.0000      0.0281      1.4723     -0.2249
     28.2689     85.0472     13.0713    154.8578     82.0000      4.0223      3.9990      0.0000     -0.0000      0.0000    288.7041      6.0015      0.0000      0.0745      1.0110     -0.0842
     28.3025     85.0610     13.4894    154.8578     86.0000      4.0223      3.9990      0.0000     -0.0000      0.0000    288.7041      6.0015      0.0000      0.0982      0.8013      0.0286
     28.3362     85.0748     13.9076    154.8578     90.0000      4.0223      3.9990      0.0000     -0.0000      0.0000    288.7041      6.0015      0.0000      0.1114      0.7221      0.1167
     28.3698     85.0887     14.3257    154.8578     94.0000      4.0223      3.9990      0.0000     -0.0000      0.0000    288.7041      6.0015      0.0000      0.1325      0.7492      0.1799
     28.4035     85.1025     14.7438    154.8578     98.0000      4.0223      3.9990      0.0000     -0.0000      0.0000    288.7041      6.0015      0.0000      0.1878      0.9690      0.2125
     28.4371     85.1164     15.1619    154.8578    102.0000      4.0223      3.9990     -0.0000     -0.0274      0.0274    288.7041      6.0015     90.0000      0.2955      1.4766      0.2076
     28.4707     85.1302     15.5800    154.8578    106.0000      4.0223      3.9990     -0.0456     -0.2609      0.2648    288.7041      6.0015     99.9054      0.1129      0.6637      0.1651
     28.5044     85.1441     15.9981    154.8578    110.0000      4.0223      3.9990     -0.0992     -0.5626      0.5713    288.7041      6.0015    100.0000     -0.1265     -0.7449      0.0963
     28.5380     85.1580     16.4162    154.8578    114.0000      4.0223      3.9990     -0.1213     -0.6879      0.6985    288.7041      6.0015    100.0000     -0.2830     -1.5637      0.0226
     28.5716     85.1719     16.8344    154.8578    118.0000      4.0223      3.9990     -0.0852     -0.4832      0.4906    288.7041      6.0015    100.0000     -0.2143     -0.9726     -0.0348
     27.6072     84.7338      4.7091    158.8801      2.0000      4.0223      3.9990     -0.0412     -0.8545      0.8555    288.7041      6.0015     92.7574      0.2918     -1.4375      0.7880
     27.6409     84.7474      5.1272    158.8801      6.0000      4.0223      3.9990     -0.1291     -1.2816      1.2881    288.7041      6.0015     95.7505     -0.0079     -2.1246      0.3875
     27.6746     84.7611      5.5453    158.8801     10.0000      4.0223      3.9990     -0.2000     -1.3509      1.3657    288.7041      6.0015     98.4231     -0.2867     -1.6475     -0.0065
     27.7083     84.7748      5.9634    158.8801     14.0000      4.0223      3.9990     -0.2192     -1.2431      1.2623    288.7041      6.0015    100.0000     -0.3892     -0.8939     -0.1994
     27.7419     84.7884      6.3815    158.8801     18.0000      4.0223      3.9990     -0.1950     -1.1058      1.1229    288.7041      6.0015    100.0000     -0.3423     -0.3450     -0.2583
     27.7756     84.8021      6.7996    158.8801     22.0000      4.0223      3.9990     -0.1753     -1.0047      1.0199    288.7041      6.0015     99.8986     -0.4818     -0.1281     -0.2876
     27.8093     84.8158      7.2177    158.8801     26.0000      4.0223      3.9990     -0.1110     -0.9197      0.9263    288.7041      6.0015     96.8831     -0.3165     -0.0770     -0.3184
     27.8429     84.8295      7.6359    158.8801     30.0000      4.0223      3.9990     -0.0265     -0.7581      0.7585    288.7041      6.0015     92.0000      0.0390      0.5097     -0.2769
     27.8766     84.8432      8.0540    158.8801     34.0000      4.0223      3.9990     -0.0000     -0.5472      0.5472    288.7041      6.0015     90.0000      0.0371      1.7431     -0.0723
     27.9102     84.8569      8.4721    158.8801     38.0000      4.0223      3.9990     -0.0000     -0.5126      0.5126    288.7041      6.0015     90.0000     -0.0687      2.6162      0.2691
     27.9439     84.8706      8.8902    158.8801     42.0000      4.0223      3.9990     -0.0000     -0.8818      0.8818    288.7041      6.0015     90.0000     -0.0706      1.8902      0.5822
     27.9776     84.8843      9.3083    158.8801     46.0000      4.0223      3.9990     -0.0000     -1.5969      1.5969    288.7041      6.0015     90.0000     -0.0032     -0.3960      0.6859
     28.0112     84.8981      9.7264    158.8801     50.0000      4.0223      3.9990     -0.0000     -2.2922      2.2922    288.7041      6.0015     90.0000      0.1064     -2.7123      0.5216
     28.0449     84.9118     10.1445    158.8801     54.0000      4.0223      3.9990     -0.0000     -2.5886      2.5886    288.7041      6.0015     90.0000      0.2267     -3.4770      0.1808
     28.0785     84.9256     10.5627    158.8801     58.0000      4.0223      3.9990     -0.0000     -2.4048      2.4048    288.7041      6.0015     90.0000      0.3237     -2.6321     -0.1783
     28.1122     84.9393     10.9808    158.8801     62.0000      4.0223      3.9990     -0.0000     -1.9343      1.9343    288.7041      6.0015     90.0000      0.3458     -1.3238     -0.4309
     28.1458     84.9531     11.3989    158.8801     66.0000      4.0223      3.9990     -0.0000     -1.3684      1.3684    288.7041      6.0015     90.0000      0.2546     -0.1586     -0.5328
     28.1795     84.9669     11.8170    158.8801     70.0000      4.0223      3.9990     -0.0000     -0.8004      0.8004    288.7041      6.0015     90.0000      0.0913      1.0219     -0.5066
     28.2131     84.9807     12.2351    158.8801     74.0000      4.0223      3.9990     -0.0000     -0.3361      0.3361    288.7041      6.0015     90.0000     -0.0344      1.9651     -0.4023
     28.2468     84.9945     12.6532    158.8801     78.0000      4.0223      3.9990     -0.0000     -0.0679      0.0679    288.7041      6.0015     90.0000     -0.0505      2.1953     -0.2651
     28.2804     85.0083     13.0713    158.8801     82.0000      4.0223      3.9990      0.0000     -0.0000      0.0000    288.7041      6.0015      0.0000      0.0051      1.5923     -0.1239
     28.3141     85.0221     13.4894    158.8801     86.0000      4.0223      3.9990      0.0000     -0.0000      0.0000    288.7041      6.0015      0.0000      0.0671      1.0748      0.0059
     28.3477     85.0359     13.9076    158.8801     90.0000      4.0223      3.9990      0.0000     -0.0000      0.0000    288.7041      6.0015      0.0000      0.1165      0.9371      0.1149
     28.3814     85.0497     14.3257    158.8801     94.0000      4.0223      3.9990      0.0000     -0.0000      0.0000    288.7041      6.0015      0.0000      0.1772      1.0398      0.1934
     28.4150     85.0636     14.7438    158.8801     98.0000      4.0223      3.9990      0.0000     -0.0000      0.0000    288.7041      6.0015      0.0000      0.2667      1.6415      0.2307
     28.4486     85.0774     15.1619    158.8801    102.0000      4.0223      3.9990     -0.0000     -0.1792      0.1792    288.7041      6.0015     90.0000      0.4171      1.2705      0.2194
     28.4823     85.0913     15.5800    158.8801    106.0000      4.0223      3.9990     -0.0654     -0.5067      0.5109    288.7041      6.0015     97.3541      0.1254      0.0101      0.1632
     28.5159     85.1051     15.9981    158.8801    110.0000      4.0223      3.9990     -0.1393     -0.7950      0.8071    288.7041      6.0015     99.9413     -0.2717     -1.3051      0.0797
     28.5495     85.1190     16.4162    158.8801    114.0000      4.0223      3.9990     -0.1485     -0.8423      0.8553    288.7041      6.0015    100.0000     -0.3648     -1.8164     -0.0046
     28.5832     85.1329     16.8344    158.8801    118.0000      4.0223      3.9990     -0.0970     -0.5504      0.5588    288.7041      6.0015    100.0000     -0.2445     -0.9519     -0.0660
     27.6187     84.6951      4.7091    162.9024      2.0000      4.0223      3.9990     -0.1206     -0.9879      0.9953    288.7041      6.0015     96.9595     -0.2406     -2.0997      0.8894
     27.6524     84.7087      5.1272    162.9024      6.0000      4.0223      3.9990     -0.2009     -1.4328      1.4468    288.7041      6.0015     97.9797     -0.3854     -2.6958      0.4302
     27.6860     84.7223      5.5453    162.9024     10.0000      4.0223      3.9990     -0.2420     -1.4851      1.5047    288.7041      6.0015     99.2562     -0.4566     -2.0409      0.0010
     27.7197     84.7360      5.9634    162.9024     14.0000      4.0223      3.9990     -0.2401     -1.3616      1.3826    288.7041      6.0015    100.0000     -0.4540     -1.1697     -0.1998
     27.7534     84.7497      6.3815    162.9024     18.0000      4.0223      3.9990     -0.2145     -1.2167      1.2354    288.7041      6.0015    100.0000     -0.4951     -0.5505     -0.2550
     27.7871     84.7633      6.7996    162.9024     22.0000      4.0223      3.9990     -0.1534     -1.1179      1.1283    288.7041      6.0015     97.8149     -0.3728     -0.3405     -0.2774
     27.8207     84.7770      7.2177    162.9024     26.0000      4.0223      3.9990     -0.0626     -1.0314      1.0333    288.7041      6.0015     93.4719     -0.0604     -0.2686     -0.3042
     27.8544     84.7907      7.6359    162.9024     30.0000      4.0223      3.9990     -0.0000     -0.8834      0.8834    288.7041      6.0015     90.0000      0.1213      0.1488     -0.2771
     27.8881     84.8044      8.0540    162.9024     34.0000      4.0223      3.9990     -0.0000     -0.6815      0.6815    288.7041      6.0015     90.0000     -0.0466      1.0936     -0.1133
     27.9217     84.8181      8.4721    162.9024     38.0000      4.0223      3.9990     -0.0000     -0.5747      0.5747    288.7041      6.0015     90.0000     -0.1135      2.0959      0.1835
     27.9554     84.8318      8.8902    162.9024     42.0000      4.0223      3.9990     -0.0000     -0.7870      0.7870    288.7041      6.0015     90.0000     -0.1309      1.9751      0.4876
     27.9890     84.8455      9.3083    162.9024     46.0000      4.0223      3.9990     -0.0000     -1.3579      1.3579    288.7041      6.0015     90.0000     -0.0712      0.2652      0.6396
     28.0227     84.8592      9.7264    162.9024     50.0000      4.0223      3.9990     -0.0000     -2.0182      2.0182    288.7041      6.0015     90.0000      0.0586     -1.8924      0.5675
     28.0564     84.8729     10.1445    162.9024     54.0000      4.0223      3.9990     -0.0000     -2.4258      2.4258    288.7041      6.0015     90.0000      0.2058     -3.0049      0.3227
     28.0900     84.8867     10.5627    162.9024     58.0000      4.0223      3.9990     -0.0000     -2.4681      2.4681    288.7041      6.0015     90.0000      0.3091     -2.8365      0.0213
     28.1237     84.9004     10.9808    162.9024     62.0000      4.0223      3.9990     -0.0000     -2.2740      2.2740    288.7041      6.0015     90.0000      0.3325     -2.3646     -0.2342
     28.1573     84.9142     11.3989    162.9024     66.0000      4.0223      3.9990     -0.0000     -1.9422      1.9422    288.7041      6.0015     90.0000      0.2730     -1.9477     -0.3907
     28.1910     84.9280     11.8170    162.9024     70.0000      4.0223      3.9990     -0.0000     -1.4710      1.4710    288.7041      6.0015     90.0000      0.1571     -1.0911     -0.4394
     28.2246     84.9417     12.2351    162.9024     74.0000      4.0223      3.9990     -0.0000     -0.9170      0.9170    288.7041      6.0015     90.0000      0.0378      0.2493     -0.3974
     28.2583     84.9555     12.6532    162.9024     78.0000      4.0223      3.9990     -0.0000     -0.4276      0.4276    288.7041      6.0015     90.0000     -0.0299      1.4490     -0.2927
     28.2919     84.9693     13.0713    162.9024     82.0000      4.0223      3.9990     -0.0000     -0.1259      0.1259    288.7041      6.0015     90.0000     -0.0218      1.9187     -0.1550
     28.3256     84.9831     13.4894    162.9024     86.0000      4.0223      3.9990     -0.0000     -0.0050      0.0050    288.7041      6.0015     90.0000      0.0419      1.8190     -0.0111
     28.3592     84.9969     13.9076    162.9024     90.0000      4.0223      3.9990      0.0000     -0.0000      0.0000    288.7041      6.0015      0.0000      0.1275      1.4858      0.1161
     28.3929     85.0107     14.3257    162.9024     94.0000      4.0223      3.9990     -0.0000     -0.0068      0.0068    288.7041      6.0015     90.0000      0.2294      1.7838      0.2066
     28.4265     85.0246     14.7438    162.9024     98.0000      4.0223      3.9990     -0.0000     -0.1492      0.1492    288.7041      6.0015     90.0000      0.3678      1.6277      0.2444
     28.4602     85.0384     15.1619    162.9024    102.0000      4.0223      3.9990     -0.0262     -0.4725      0.4732    288.7041      6.0015     93.1742      0.3835      0.5607      0.2229
     28.4938     85.0522     15.5800    162.9024    106.0000      4.0223      3.9990     -0.1136     -0.8547      0.8622    288.7041      6.0015     97.5728     -0.0160     -0.9408      0.1510
     28.5275     85.0661     15.9981    162.9024    110.0000      4.0223      3.9990     -0.1882     -1.0956      1.1116    288.7041      6.0015     99.7489     -0.4144     -2.0569      0.0529
     28.5611     85.0800     16.4162    162.9024    114.0000      4.0223      3.9990     -0.1831     -1.0383      1.0544    288.7041      6.0015    100.0000     -0.4613     -2.1838     -0.0400
     28.5947     85.0938     16.8344    162.9024    118.0000      4.0223      3.9990     -0.1126     -0.6385      0.6483    288.7041      6.0015    100.0000     -0.2739     -0.9906     -0.1029
     27.6301     84.6563      4.7091    166.9247      2.0000      4.0223      3.9990     -0.1571     -0.8909      0.9046    288.7041      6.0015    100.0000     -0.5003     -1.6304      0.7809
     27.6638     84.6700      5.1272    166.9247      6.0000      4.0223      3.9990     -0.2374     -1.3464      1.3671    288.7041      6.0015    100.0000     -0.6184     -2.3760      0.3751
     27.6975     84.6836      5.5453    166.9247     10.0000      4.0223      3.9990     -0.2544     -1.4428      1.4651    288.7041      6.0015    100.0000     -0.5606     -1.9353     -0.0107
     27.7312     84.6972      5.9634    166.9247     14.0000      4.0223      3.9990     -0.2311     -1.3584      1.3779    288.7041      6.0015     99.6540     -0.4866     -1.1675     -0.1899
     27.7648     84.7109      6.3815    166.9247     18.0000      4.0223      3.9990     -0.1786     -1.2462      1.2589    288.7041      6.0015     98.1551     -0.3707     -0.6092     -0.2267
     27.7985     84.7245      6.7996    166.9247     22.0000      4.0223      3.9990     -0.1004     -1.1760      1.1802    288.7041      6.0015     94.8819     -0.1496     -0.4432     -0.2251
     27.8322     84.7382      7.2177    166.9247     26.0000      4.0223      3.9990     -0.0249     -1.1222      1.1225    288.7041      6.0015     91.2710      0.0737     -0.4478     -0.2343
     27.8658     84.7519      7.6359    166.9247     30.0000      4.0223      3.9990     -0.0000     -1.0282      1.0282    288.7041      6.0015     90.0000      0.0374     -0.2835     -0.2209
     27.8995     84.7655      8.0540    166.9247     34.0000      4.0223      3.9990     -0.0000     -0.8771      0.8771    288.7041      6.0015     90.0000     -0.0486      0.3106     -0.1135
     27.9332     84.7792      8.4721    166.9247     38.0000      4.0223      3.9990     -0.0000     -0.7480      0.7480    288.7041      6.0015     90.0000     -0.1032      1.2092      0.1099
     27.9669     84.7929      8.8902    166.9247     42.0000      4.0223      3.9990     -0.0000     -0.8163      0.8163    288.7041      6.0015     90.0000     -0.1447      1.5660      0.3741
     28.0005     84.8066      9.3083    166.9247     46.0000      4.0223      3.9990     -0.0000     -1.1814      1.1814    288.7041      6.0015     90.0000     -0.1192      0.7135      0.5541
     28.0342     84.8204      9.7264    166.9247     50.0000      4.0223      3.9990     -0.0000     -1.7182      1.7182    288.7041      6.0015     90.0000     -0.0043     -0.8922      0.5680
     28.0678     84.8341     10.1445    166.9247     54.0000      4.0223      3.9990     -0.0000     -2.1787      2.1787    288.7041      6.0015     90.0000      0.1464     -2.1768      0.4233
     28.1015     84.8478     10.5627    166.9247     58.0000      4.0223      3.9990     -0.0000     -2.4203      2.4203    288.7041      6.0015     90.0000      0.2551     -2.7015      0.1897
     28.1352     84.8615     10.9808    166.9247     62.0000      4.0223      3.9990     -0.0000     -2.4681      2.4681    288.7041      6.0015     90.0000      0.2890     -2.9478     -0.0531
     28.1688     84.8753     11.3989    166.9247     66.0000      4.0223      3.9990     -0.0000     -2.3403      2.3403    288.7041      6.0015     90.0000      0.2647     -3.0498     -0.2449
     28.2025     84.8890     11.8170    166.9247     70.0000      4.0223      3.9990     -0.0000     -1.9976      1.9976    288.7041      6.0015     90.0000      0.2070     -2.5341     -0.3514
     28.2361     84.9028     12.2351    166.9247     74.0000      4.0223      3.9990     -0.0000     -1.4690      1.4690    288.7041      6.0015     90.0000      0.1346     -1.2592     -0.3625
     28.2698     84.9166     12.6532    166.9247     78.0000      4.0223      3.9990     -0.0000     -0.8982      0.8982    288.7041      6.0015     90.0000      0.0713      0.2545     -0.2901
     28.3034     84.9304     13.0713    166.9247     82.0000      4.0223      3.9990     -0.0000     -0.4500      0.4500    288.7041      6.0015     90.0000      0.0458      1.3364     -0.1618
     28.3371     84.9442     13.4894    166.9247     86.0000      4.0223      3.9990     -0.0000     -0.1976      0.1976    288.7041      6.0015     90.0000      0.0733      1.7904     -0.0123
     28.3708     84.9580     13.9076    166.9247     90.0000      4.0223      3.9990     -0.0000     -0.1212      0.1212    288.7041      6.0015     90.0000      0.1520      1.8745      0.1240
     28.4044     84.9718     14.3257    166.9247     94.0000      4.0223      3.9990     -0.0000     -0.1926      0.1926    288.7041      6.0015     90.0000      0.2743      1.7884      0.2179
     28.4381     84.9856     14.7438    166.9247     98.0000      4.0223      3.9990     -0.0169     -0.4496      0.4499    288.7041      6.0015     92.1535      0.3746      1.0609      0.2493
     28.4717     84.9994     15.1619    166.9247    102.0000      4.0223      3.9990     -0.0970     -0.8490      0.8545    288.7041      6.0015     96.5173      0.0708     -0.3604      0.2138
     28.5053     85.0132     15.5800    166.9247    106.0000      4.0223      3.9990     -0.1951     -1.2273      1.2427    288.7041      6.0015     99.0315     -0.3550     -1.8738      0.1259
     28.5390     85.0271     15.9981    166.9247    110.0000      4.0223      3.9990     -0.2455     -1.3921      1.4135    288.7041      6.0015     99.9999     -0.5975     -2.7307      0.0157
     28.5726     85.0409     16.4162    166.9247    114.0000      4.0223      3.9990     -0.2158     -1.2241      1.2430    288.7041      6.0015    100.0000     -0.5245     -2.4987     -0.0823
     28.6063     85.0548     16.8344    166.9247    118.0000      4.0223      3.9990     -0.1270     -0.7204      0.7315    288.7041      6.0015    100.0000     -0.2747     -1.0145     -0.1431
     27.6415     84.6176      4.7091    170.9470      2.0000      4.0223      3.9990     -0.1171     -0.6640      0.6742    288.7041      6.0015    100.0000     -0.2953     -0.6929      0.5638
     27.6752     84.6312      5.1272    170.9470      6.0000      4.0223      3.9990     -0.1911     -1.0836      1.1003    288.7041      6.0015    100.0000     -0.4443     -1.4595      0.2848
     27.7089     84.6448      5.5453    170.9470     10.0000      4.0223      3.9990     -0.2028     -1.2459      1.2623    288.7041      6.0015     99.2432     -0.4241     -1.3829     -0.0050
     27.7426     84.6585      5.9634    170.9470     14.0000      4.0223      3.9990     -0.1633     -1.2456      1.2563    288.7041      6.0015     97.4669     -0.2659     -0.9427     -0.1443
     27.7763     84.6721      6.3815    170.9470     18.0000      4.0223      3.9990     -0.1050     -1.1983      1.2029    288.7041      6.0015     95.0080     -0.1105     -0.5754     -0.1647
     27.8099     84.6857      6.7996    170.9470     22.0000      4.0223      3.9990     -0.0441     -1.1703      1.1712    288.7041      6.0015     92.1600      0.0336     -0.4877     -0.1467
     27.8436     84.6994      7.2177    170.9470     26.0000      4.0223      3.9990     -0.0027     -1.1561      1.1561    288.7041      6.0015     90.1328      0.1031     -0.5646     -0.1425
     27.8773     84.7130      7.6359    170.9470     30.0000      4.0223      3.9990     -0.0000     -1.1191      1.1191    288.7041      6.0015     90.0000     -0.0033     -0.5766     -0.1396
     27.9110     84.7267      8.0540    170.9470     34.0000      4.0223      3.9990     -0.0000     -1.0369      1.0369    288.7041      6.0015     90.0000     -0.0392     -0.3062     -0.0825
     27.9446     84.7404      8.4721    170.9470     38.0000      4.0223      3.9990     -0.0000     -0.9412      0.9412    288.7041      6.0015     90.0000     -0.0747      0.2537      0.0644
     27.9783     84.7541      8.8902    170.9470     42.0000      4.0223      3.9990     -0.0000     -0.9233      0.9233    288.7041      6.0015     90.0000     -0.1200      0.7888      0.2704
     28.0120     84.7678      9.3083    170.9470     46.0000      4.0223      3.9990     -0.0000     -1.0809      1.0809    288.7041      6.0015     90.0000     -0.1238      0.8102      0.4511
     28.0456     84.7815      9.7264    170.9470     50.0000      4.0223      3.9990     -0.0000     -1.4332      1.4332    288.7041      6.0015     90.0000     -0.0471      0.0351      0.5256
     28.0793     84.7952     10.1445    170.9470     54.0000      4.0223      3.9990     -0.0000     -1.8634      1.8634    288.7041      6.0015     90.0000      0.0752     -1.1179      0.4653
     28.1130     84.8089     10.5627    170.9470     58.0000      4.0223      3.9990     -0.0000     -2.2259      2.2259    288.7041      6.0015     90.0000      0.1741     -2.1223      0.2985
     28.1466     84.8226     10.9808    170.9470     62.0000      4.0223      3.9990     -0.0000     -2.4463      2.4463    288.7041      6.0015     90.0000      0.2197     -2.9062      0.0837
     28.1803     84.8364     11.3989    170.9470     66.0000      4.0223      3.9990     -0.0000     -2.4721      2.4721    288.7041      6.0015     90.0000      0.2306     -3.3472     -0.1169
     28.2140     84.8501     11.8170    170.9470     70.0000      4.0223      3.9990     -0.0000     -2.2537      2.2537    288.7041      6.0015     90.0000      0.2278     -3.0940     -0.2532
     28.2476     84.8639     12.2351    170.9470     74.0000      4.0223      3.9990     -0.0000     -1.8171      1.8171    288.7041      6.0015     90.0000      0.2122     -2.0705     -0.2978
     28.2813     84.8776     12.6532    170.9470     78.0000      4.0223      3.9990     -0.0000     -1.2899      1.2899    288.7041      6.0015     90.0000      0.1822     -0.6997     -0.2506
     28.3149     84.8914     13.0713    170.9470     82.0000      4.0223      3.9990     -0.0000     -0.8271      0.8271    288.7041      6.0015     90.0000      0.1545      0.4761     -0.1359
     28.3486     84.9052     13.4894    170.9470     86.0000      4.0223      3.9990     -0.0000     -0.5276      0.5276    288.7041      6.0015     90.0000      0.1572      1.1998      0.0082
     28.3823     84.9190     13.9076    170.9470     90.0000      4.0223      3.9990     -0.0000     -0.4263      0.4263    288.7041      6.0015     90.0000      0.2107      1.4627      0.1404
     28.4159     84.9328     14.3257    170.9470     94.0000      4.0223      3.9990     -0.0000     -0.5356      0.5356    288.7041      6.0015     90.0000      0.3815      1.1681      0.2258
     28.4496     84.9466     14.7438    170.9470     98.0000      4.0223      3.9990     -0.0683     -0.8365      0.8393    288.7041      6.0015     94.6658      0.1620      0.1928      0.2430
     28.4832     84.9604     15.1619    170.9470    102.0000      4.0223      3.9990     -0.1826     -1.2309      1.2444    288.7041      6.0015     98.4388     -0.3017     -1.2527      0.1906
     28.5169     84.9742     15.5800    170.9470    106.0000      4.0223      3.9990     -0.2707     -1.5457      1.5693    288.7041      6.0015     99.9315     -0.6413     -2.5603      0.0882
     28.5505     84.9880     15.9981    170.9470    110.0000      4.0223      3.9990     -0.2843     -1.6122      1.6371    288.7041      6.0015    100.0000     -0.6570     -3.1172     -0.0298
     28.5842     85.0019     16.4162    170.9470    114.0000      4.0223      3.9990     -0.2367     -1.3425      1.3632    288.7041      6.0015    100.0000     -0.5250     -2.5901     -0.1277
     28.6178     85.0157     16.8344    170.9470    118.0000      4.0223      3.9990     -0.1348     -0.7646      0.7764    288.7041      6.0015    100.0000     -0.2303     -0.9399     -0.1825
     27.6530     84.5788      4.7091    174.9692      2.0000      4.0223      3.9990     -0.0791     -0.4488      0.4558    288.7041      6.0015    100.0000     -0.2393      0.0783      0.3690
     27.6866     84.5924      5.1272    174.9692      6.0000      4.0223      3.9990     -0.1231     -0.7999      0.8094    288.7041      6.0015     98.7491     -0.3015     -0.5228      0.2193
     27.7203     84.6061      5.5453    174.9692     10.0000      4.0223      3.9990     -0.1174     -1.0061      1.0130    288.7041      6.0015     96.6547     -0.2019     -0.7272      0.0282
     27.7540     84.6197      5.9634    174.9692     14.0000      4.0223      3.9990     -0.0793     -1.0846      1.0875    288.7041      6.0015     94.1812     -0.0455     -0.6479     -0.0773
     27.7877     84.6333      6.3815    174.9692     18.0000      4.0223      3.9990     -0.0374     -1.0961      1.0967    288.7041      6.0015     91.9523      0.0589     -0.5010     -0.0975
     27.8214     84.6469      6.7996    174.9692     22.0000      4.0223      3.9990     -0.0085     -1.0961      1.0961    288.7041      6.0015     90.4459      0.0792     -0.4628     -0.0809
     27.8550     84.6606      7.2177    174.9692     26.0000      4.0223      3.9990     -0.0000     -1.1027      1.1027    288.7041      6.0015     90.0000      0.0098     -0.5446     -0.0700
     27.8887     84.6742      7.6359    174.9692     30.0000      4.0223      3.9990     -0.0000     -1.1048      1.1048    288.7041      6.0015     90.0000     -0.0319     -0.6387     -0.0667
     27.9224     84.6879      8.0540    174.9692     34.0000      4.0223      3.9990     -0.0000     -1.0876      1.0876    288.7041      6.0015     90.0000     -0.0374     -0.6242     -0.0371
     27.9561     84.7016      8.4721    174.9692     38.0000      4.0223      3.9990     -0.0000     -1.0519      1.0519    288.7041      6.0015     90.0000     -0.0473     -0.4320      0.0531
     27.9898     84.7152      8.8902    174.9692     42.0000      4.0223      3.9990     -0.0000     -1.0146      1.0146    288.7041      6.0015     90.0000     -0.0703      0.0372      0.2017
     28.0234     84.7289      9.3083    174.9692     46.0000      4.0223      3.9990     -0.0000     -1.0400      1.0400    288.7041      6.0015     90.0000     -0.0809      0.5810      0.3604
     28.0571     84.7426      9.7264    174.9692     50.0000      4.0223      3.9990     -0.0000     -1.2297      1.2297    288.7041      6.0015     90.0000     -0.0483      0.5118      0.4594
     28.0908     84.7563     10.1445    174.9692     54.0000      4.0223      3.9990     -0.0000     -1.5783      1.5783    288.7041      6.0015     90.0000      0.0197     -0.3287      0.4515
     28.1244     84.7700     10.5627    174.9692     58.0000      4.0223      3.9990     -0.0000     -1.9627      1.9627    288.7041      6.0015     90.0000      0.0861     -1.4661      0.3372
     28.1581     84.7837     10.9808    174.9692     62.0000      4.0223      3.9990     -0.0000     -2.2539      2.2539    288.7041      6.0015     90.0000      0.1342     -2.4745      0.1581
     28.1918     84.7975     11.3989    174.9692     66.0000      4.0223      3.9990     -0.0000     -2.3583      2.3583    288.7041      6.0015     90.0000      0.1765     -3.0463     -0.0266
     28.2254     84.8112     11.8170    174.9692     70.0000      4.0223      3.9990     -0.0000     -2.2307      2.2307    288.7041      6.0015     90.0000      0.2218     -2.9388     -0.1623
     28.2591     84.8249     12.2351    174.9692     74.0000      4.0223      3.9990     -0.0000     -1.9069      1.9069    288.7041      6.0015     90.0000      0.2580     -2.2007     -0.2156
     28.2928     84.8387     12.6532    174.9692     78.0000      4.0223      3.9990     -0.0000     -1.4970      1.4970    288.7041      6.0015     90.0000      0.2686     -1.1913     -0.1815
     28.3264     84.8524     13.0713    174.9692     82.0000      4.0223      3.9990     -0.0000     -1.1206      1.1206    288.7041      6.0015     90.0000      0.2596     -0.2520     -0.0811
     28.3601     84.8662     13.4894    174.9692     86.0000      4.0223      3.9990     -0.0000     -0.8673      0.8673    288.7041      6.0015     90.0000      0.2630      0.4176      0.0480
     28.3937     84.8800     13.9076    174.9692     90.0000      4.0223      3.9990     -0.0000     -0.7965      0.7965    288.7041      6.0015     90.0000      0.3446      0.6396      0.1633
     28.4274     84.8938     14.3257    174.9692     94.0000      4.0223      3.9990     -0.0283     -0.9306      0.9310    288.7041      6.0015     91.7411      0.3470      0.2310      0.2288
     28.4611     84.9076     14.7438    174.9692     98.0000      4.0223      3.9990     -0.1280     -1.2229      1.2296    288.7041      6.0015     95.9754     -0.0340     -0.7682      0.2252
     28.4947     84.9214     15.1619    174.9692    102.0000      4.0223      3.9990     -0.2463     -1.5520      1.5714    288.7041      6.0015     99.0187     -0.5013     -2.0016      0.1549
     28.5284     84.9352     15.5800    174.9692    106.0000      4.0223      3.9990     -0.3101     -1.7588      1.7860    288.7041      6.0015    100.0000     -0.7054     -2.9433      0.0418
     28.5620     84.9490     15.9981    174.9692    110.0000      4.0223      3.9990     -0.3017     -1.7109      1.7373    288.7041      6.0015    100.0000     -0.6441     -3.1357     -0.0783
     28.5957     84.9628     16.4162    174.9692    114.0000      4.0223      3.9990     -0.2396     -1.3589      1.3799    288.7041      6.0015    100.0000     -0.4555     -2.3888     -0.1709
     28.6293     84.9767     16.8344    174.9692    118.0000      4.0223      3.9990     -0.1324     -0.7509      0.7625    288.7041      6.0015    100.0000     -0.1431     -0.7265     -0.2163
     27.6644     84.5401      4.7091    178.9915      2.0000      4.0223      3.9990     -0.0337     -0.3370      0.3387    288.7041      6.0015     95.7058     -0.0932      0.4277      0.2844
     27.6980     84.5537      5.1272    178.9915      6.0000      4.0223      3.9990     -0.0471     -0.6392      0.6409    288.7041      6.0015     94.2110     -0.0821     -0.0507      0.2043
     27.7317     84.5673      5.5453    178.9915     10.0000      4.0223      3.9990     -0.0387     -0.8501      0.8510    288.7041      6.0015     92.6095     -0.0218     -0.3679      0.0595
     27.7654     84.5809      5.9634    178.9915     14.0000      4.0223      3.9990     -0.0189     -0.9495      0.9497    288.7041      6.0015     91.1420      0.0391     -0.4563     -0.0423
     27.7991     84.5945      6.3815    178.9915     18.0000      4.0223      3.9990     -0.0025     -0.9677      0.9677    288.7041      6.0015     90.1488      0.0526     -0.3909     -0.0783
     27.8328     84.6081      6.7996    178.9915     22.0000      4.0223      3.9990     -0.0000     -0.9553      0.9553    288.7041      6.0015     90.0000     -0.0171     -0.3183     -0.0700
     27.8665     84.6218      7.2177    178.9915     26.0000      4.0223      3.9990     -0.0000     -0.9491      0.9491    288.7041      6.0015     90.0000     -0.0537     -0.3282     -0.0491
     27.9002     84.6354      7.6359    178.9915     30.0000      4.0223      3.9990     -0.0000     -0.9599      0.9599    288.7041      6.0015     90.0000     -0.0560     -0.4186     -0.0291
     27.9338     84.6490      8.0540    178.9915     34.0000      4.0223      3.9990     -0.0000     -0.9826      0.9826    288.7041      6.0015     90.0000     -0.0451     -0.5424      0.0018
     27.9675     84.6627      8.4721    178.9915     38.0000      4.0223      3.9990     -0.0000     -1.0032      1.0032    288.7041      6.0015     90.0000     -0.0310     -0.5962      0.0668
     28.0012     84.6764      8.8902    178.9915     42.0000      4.0223      3.9990     -0.0000     -1.0048      1.0048    288.7041      6.0015     90.0000     -0.0214     -0.3587      0.1749
     28.0349     84.6900      9.3083    178.9915     46.0000      4.0223      3.9990     -0.0000     -1.0176      1.0176    288.7041      6.0015     90.0000     -0.0201      0.1458      0.3009
     28.0685     84.7037      9.7264    178.9915     50.0000      4.0223      3.9990     -0.0000     -1.1389      1.1389    288.7041      6.0015     90.0000     -0.0182      0.3145      0.3913
     28.1022     84.7174     10.1445    178.9915     54.0000      4.0223      3.9990     -0.0000     -1.4091      1.4091    288.7041      6.0015     90.0000     -0.0060     -0.2565      0.3985
     28.1359     84.7311     10.5627    178.9915     58.0000      4.0223      3.9990     -0.0000     -1.7333      1.7333    288.7041      6.0015     90.0000      0.0177     -1.2029      0.3134
     28.1696     84.7448     10.9808    178.9915     62.0000      4.0223      3.9990     -0.0000     -1.9811      1.9811    288.7041      6.0015     90.0000      0.0593     -2.0217      0.1684
     28.2032     84.7585     11.3989    178.9915     66.0000      4.0223      3.9990     -0.0000     -2.0685      2.0685    288.7041      6.0015     90.0000      0.1266     -2.4230      0.0161
     28.2369     84.7723     11.8170    178.9915     70.0000      4.0223      3.9990     -0.0000     -1.9745      1.9745    288.7041      6.0015     90.0000      0.2143     -2.2939     -0.0947
     28.2706     84.7860     12.2351    178.9915     74.0000      4.0223      3.9990     -0.0000     -1.7494      1.7494    288.7041      6.0015     90.0000      0.2973     -1.7907     -0.1350
     28.3042     84.7997     12.6532    178.9915     78.0000      4.0223      3.9990     -0.0000     -1.4812      1.4812    288.7041      6.0015     90.0000      0.3528     -1.2004     -0.1012
     28.3379     84.8135     13.0713    178.9915     82.0000      4.0223      3.9990     -0.0000     -1.2422      1.2422    288.7041      6.0015     90.0000      0.3876     -0.6425     -0.0126
     28.3716     84.8272     13.4894    178.9915     86.0000      4.0223      3.9990     -0.0000     -1.0925      1.0925    288.7041      6.0015     90.0000      0.4469     -0.2149      0.0962
     28.4052     84.8410     13.9076    178.9915     90.0000      4.0223      3.9990     -0.0197     -1.0906      1.0908    288.7041      6.0015     91.0359      0.4321     -0.1651      0.1862
     28.4389     84.8548     14.3257    178.9915     94.0000      4.0223      3.9990     -0.0845     -1.2544      1.2572    288.7041      6.0015     93.8522      0.2022     -0.6845      0.2251
     28.4726     84.8686     14.7438    178.9915     98.0000      4.0223      3.9990     -0.1896     -1.5193      1.5311    288.7041      6.0015     97.1147     -0.2071     -1.6174      0.1980
     28.5062     84.8823     15.1619    178.9915    102.0000      4.0223      3.9990     -0.2871     -1.7574      1.7807    288.7041      6.0015     99.2769     -0.5795     -2.5355      0.1121
     28.5399     84.8961     15.5800    178.9915    106.0000      4.0223      3.9990     -0.3241     -1.8378      1.8662    288.7041      6.0015    100.0000     -0.6862     -3.0257     -0.0066
     28.5735     84.9100     15.9981    178.9915    110.0000      4.0223      3.9990     -0.2958     -1.6773      1.7032    288.7041      6.0015    100.0000     -0.5564     -2.8345     -0.1227
     28.6072     84.9238     16.4162    178.9915    114.0000      4.0223      3.9990     -0.2237     -1.2689      1.2885    288.7041      6.0015    100.0000     -0.3280     -1.9251     -0.2054
     28.6408     84.9376     16.8344    178.9915    118.0000      4.0223      3.9990     -0.1194     -0.6773      0.6877    288.7041      6.0015    100.0000     -0.0292     -0.3910     -0.2393
     27.6757     84.5013      4.7091    183.0138      2.0000      4.0223      3.9990     -0.0000     -0.3694      0.3694    288.7041      6.0015     90.0000      0.0391      0.2897      0.3605
     27.7094     84.5149      5.1272    183.0138      6.0000      4.0223      3.9990     -0.0000     -0.6754      0.6754    288.7041      6.0015     90.0000      0.0295     -0.2662      0.2431
     27.7431     84.5285      5.5453    183.0138     10.0000      4.0223      3.9990     -0.0000     -0.8519      0.8519    288.7041      6.0015     90.0000     -0.0112     -0.5310      0.0504
     27.7768     84.5421      5.9634    183.0138     14.0000      4.0223      3.9990     -0.0000     -0.8918      0.8918    288.7041      6.0015     90.0000     -0.0591     -0.4864     -0.0873
     27.8105     84.5557      6.3815    183.0138     18.0000      4.0223      3.9990     -0.0000     -0.8423      0.8423    288.7041      6.0015     90.0000     -0.0910     -0.2643     -0.1416
     27.8442     84.5693      6.7996    183.0138     22.0000      4.0223      3.9990     -0.0000     -0.7663      0.7663    288.7041      6.0015     90.0000     -0.0956     -0.0365     -0.1305
     27.8779     84.5829      7.2177    183.0138     26.0000      4.0223      3.9990     -0.0000     -0.7112      0.7112    288.7041      6.0015     90.0000     -0.0872      0.0861     -0.0870
     27.9116     84.5965      7.6359    183.0138     30.0000      4.0223      3.9990     -0.0000     -0.6974      0.6974    288.7041      6.0015     90.0000     -0.0741      0.0749     -0.0359
     27.9453     84.6102      8.0540    183.0138     34.0000      4.0223      3.9990     -0.0000     -0.7248      0.7248    288.7041      6.0015     90.0000     -0.0571     -0.0461      0.0176
     27.9789     84.6238      8.4721    183.0138     38.0000      4.0223      3.9990     -0.0000     -0.7797      0.7797    288.7041      6.0015     90.0000     -0.0322     -0.1950      0.0848
     28.0126     84.6375      8.8902    183.0138     42.0000      4.0223      3.9990     -0.0000     -0.8474      0.8474    288.7041      6.0015     90.0000     -0.0027     -0.2449      0.1735
     28.0463     84.6512      9.3083    183.0138     46.0000      4.0223      3.9990     -0.0000     -0.9365      0.9365    288.7041      6.0015     90.0000      0.0147     -0.1759      0.2684
     28.0800     84.6648      9.7264    183.0138     50.0000      4.0223      3.9990     -0.0000     -1.0900      1.0900    288.7041      6.0015     90.0000      0.0101     -0.2618      0.3305
     28.1137     84.6785     10.1445    183.0138     54.0000      4.0223      3.9990     -0.0000     -1.3253      1.3253    288.7041      6.0015     90.0000     -0.0052     -0.7947      0.3245
     28.1473     84.6922     10.5627    183.0138     58.0000      4.0223      3.9990     -0.0000     -1.5526      1.5526    288.7041      6.0015     90.0000     -0.0029     -1.4055      0.2470
     28.1810     84.7059     10.9808    183.0138     62.0000      4.0223      3.9990     -0.0000     -1.6740      1.6740    288.7041      6.0015     90.0000      0.0555     -1.7007      0.1289
     28.2147     84.7196     11.3989    183.0138     66.0000      4.0223      3.9990     -0.0000     -1.6612      1.6612    288.7041      6.0015     90.0000      0.1717     -1.6332      0.0148
     28.2484     84.7333     11.8170    183.0138     70.0000      4.0223      3.9990     -0.0031     -1.5426      1.5426    288.7041      6.0015     90.1143      0.2745     -1.3063     -0.0584
     28.2820     84.7470     12.2351    183.0138     74.0000      4.0223      3.9990     -0.0084     -1.3848      1.3848    288.7041      6.0015     90.3485      0.3381     -0.9564     -0.0728
     28.3157     84.7608     12.6532    183.0138     78.0000      4.0223      3.9990     -0.0152     -1.2481      1.2482    288.7041      6.0015     90.6987      0.3649     -0.7539     -0.0305
     28.3494     84.7745     13.0713    183.0138     82.0000      4.0223      3.9990     -0.0264     -1.1536      1.1539    288.7041      6.0015     91.3112      0.3508     -0.5960      0.0496
     28.3830     84.7882     13.4894    183.0138     86.0000      4.0223      3.9990     -0.0477     -1.1259      1.1269    288.7041      6.0015     92.4250      0.2923     -0.4758      0.1374
     28.4167     84.8020     13.9076    183.0138     90.0000      4.0223      3.9990     -0.0922     -1.2096      1.2131    288.7041      6.0015     94.3569      0.1419     -0.6535      0.2001
     28.4504     84.8158     14.3257    183.0138     94.0000      4.0223      3.9990     -0.1659     -1.4110      1.4207    288.7041      6.0015     96.7062     -0.1250     -1.2929      0.2121
     28.4840     84.8295     14.7438    183.0138     98.0000      4.0223      3.9990     -0.2499     -1.6511      1.6699    288.7041      6.0015     98.6052     -0.4217     -2.1456      0.1646
     28.5177     84.8433     15.1619    183.0138    102.0000      4.0223      3.9990     -0.3078     -1.8044      1.8305    288.7041      6.0015     99.6817     -0.6065     -2.7548      0.0685
     28.5514     84.8571     15.5800    183.0138    106.0000      4.0223      3.9990     -0.3126     -1.7730      1.8003    288.7041      6.0015    100.0000     -0.5802     -2.8239     -0.0492
     28.5850     84.8709     15.9981    183.0138    110.0000      4.0223      3.9990     -0.2687     -1.5238      1.5473    288.7041      6.0015    100.0000     -0.4051     -2.2947     -0.1560
     28.6187     84.8847     16.4162    183.0138    114.0000      4.0223      3.9990     -0.1926     -1.0923      1.1091    288.7041      6.0015    100.0000     -0.1654     -1.2941     -0.2259
     28.6523     84.8985     16.8344    183.0138    118.0000      4.0223      3.9990     -0.0984     -0.5582      0.5668    288.7041      6.0015    100.0000      0.0881      0.0042     -0.2482
     27.6871     84.4625      4.7091    187.0361      2.0000      4.0223      3.9990     -0.0000     -0.5544      0.5544    288.7041      6.0015     90.0000     -0.0381     -0.4431      0.5631
     27.7208     84.4761      5.1272    187.0361      6.0000      4.0223      3.9990     -0.0000     -0.9069      0.9069    288.7041      6.0015     90.0000     -0.1090     -1.2024      0.2944
     27.7545     84.4897      5.5453    187.0361     10.0000      4.0223      3.9990     -0.0000     -1.0027      1.0027    288.7041      6.0015     90.0000     -0.1492     -1.1665     -0.0201
     27.7882     84.5033      5.9634    187.0361     14.0000      4.0223      3.9990     -0.0000     -0.9122      0.9122    288.7041      6.0015     90.0000     -0.1545     -0.6959     -0.2090
     27.8219     84.5169      6.3815    187.0361     18.0000      4.0223      3.9990     -0.0000     -0.7386      0.7386    288.7041      6.0015     90.0000     -0.1400     -0.1304     -0.2688
     27.8556     84.5305      6.7996    187.0361     22.0000      4.0223      3.9990     -0.0000     -0.5644      0.5644    288.7041      6.0015     90.0000     -0.1187      0.3305     -0.2383
     27.8893     84.5441      7.2177    187.0361     26.0000      4.0223      3.9990     -0.0000     -0.4400      0.4400    288.7041      6.0015     90.0000     -0.0967      0.6054     -0.1617
     27.9230     84.5577      7.6359    187.0361     30.0000      4.0223      3.9990     -0.0000     -0.3838      0.3838    288.7041      6.0015     90.0000     -0.0787      0.6947     -0.0750
     27.9567     84.5713      8.0540    187.0361     34.0000      4.0223      3.9990     -0.0000     -0.3915      0.3915    288.7041      6.0015     90.0000     -0.0664      0.6464      0.0061
     27.9903     84.5850      8.4721    187.0361     38.0000      4.0223      3.9990     -0.0000     -0.4527      0.4527    288.7041      6.0015     90.0000     -0.0500      0.5049      0.0858
     28.0240     84.5986      8.8902    187.0361     42.0000      4.0223      3.9990     -0.0000     -0.5655      0.5655    288.7041      6.0015     90.0000     -0.0236      0.2750      0.1682
     28.0577     84.6123      9.3083    187.0361     46.0000      4.0223      3.9990     -0.0000     -0.7330      0.7330    288.7041      6.0015     90.0000      0.0006     -0.0663      0.2396
     28.0914     84.6259      9.7264    187.0361     50.0000      4.0223      3.9990     -0.0000     -0.9533      0.9533    288.7041      6.0015     90.0000      0.0079     -0.5839      0.2709
     28.1251     84.6396     10.1445    187.0361     54.0000      4.0223      3.9990     -0.0000     -1.1891      1.1891    288.7041      6.0015     90.0000      0.0102     -1.2728      0.2418
     28.1588     84.6533     10.5627    187.0361     58.0000      4.0223      3.9990     -0.0000     -1.3270      1.3270    288.7041      6.0015     90.0000      0.0698     -1.5931      0.1614
     28.1924     84.6669     10.9808    187.0361     62.0000      4.0223      3.9990     -0.0135     -1.3084      1.3085    288.7041      6.0015     90.5898      0.0679     -1.3237      0.0634
     28.2261     84.6806     11.3989    187.0361     66.0000      4.0223      3.9990     -0.0398     -1.1762      1.1769    288.7041      6.0015     91.9370     -0.0255     -0.7353     -0.0151
     28.2598     84.6943     11.8170    187.0361     70.0000      4.0223      3.9990     -0.0572     -1.0132      1.0148    288.7041      6.0015     93.2325     -0.0545     -0.1693     -0.0506
     28.2935     84.7081     12.2351    187.0361     74.0000      4.0223      3.9990     -0.0644     -0.8963      0.8986    288.7041      6.0015     94.1094     -0.0288      0.0961     -0.0375
     28.3271     84.7218     12.6532    187.0361     78.0000      4.0223      3.9990     -0.0712     -0.8569      0.8598    288.7041      6.0015     94.7476     -0.0040      0.0305      0.0154
     28.3608     84.7355     13.0713    187.0361     82.0000      4.0223      3.9990     -0.0849     -0.8792      0.8833    288.7041      6.0015     95.5178     -0.0076     -0.1292      0.0892
     28.3945     84.7492     13.4894    187.0361     86.0000      4.0223      3.9990     -0.1133     -0.9602      0.9669    288.7041      6.0015     96.7291     -0.0738     -0.3033      0.1586
     28.4282     84.7630     13.9076    187.0361     90.0000      4.0223      3.9990     -0.1619     -1.1242      1.1358    288.7041      6.0015     98.1957     -0.2249     -0.7052      0.1979
     28.4618     84.7767     14.3257    187.0361     94.0000      4.0223      3.9990     -0.2241     -1.3606      1.3789    288.7041      6.0015     99.3521     -0.4177     -1.4352      0.1889
     28.4955     84.7905     14.7438    187.0361     98.0000      4.0223      3.9990     -0.2772     -1.5828      1.6069    288.7041      6.0015     99.9341     -0.5482     -2.1991      0.1284
     28.5292     84.8043     15.1619    187.0361    102.0000      4.0223      3.9990     -0.2957     -1.6772      1.7031    288.7041      6.0015    100.0000     -0.5204     -2.5733      0.0302
     28.5628     84.8180     15.5800    187.0361    106.0000      4.0223      3.9990     -0.2777     -1.5752      1.5995    288.7041      6.0015    100.0000     -0.4024     -2.3517     -0.0798
     28.5965     84.8318     15.9981    187.0361    110.0000      4.0223      3.9990     -0.2264     -1.2837      1.3035    288.7041      6.0015    100.0000     -0.2152     -1.6228     -0.1732
     28.6302     84.8456     16.4162    187.0361    114.0000      4.0223      3.9990     -0.1532     -0.8689      0.8823    288.7041      6.0015    100.0000      0.0008     -0.6335     -0.2294
     28.6638     84.8594     16.8344    187.0361    118.0000      4.0223      3.9990     -0.0742     -0.4206      0.4271    288.7041      6.0015    100.0000      0.1833      0.3694     -0.2414
     27.6985     84.4238      4.7091    191.0584      2.0000      4.0223      3.9990     -0.0000     -0.8482      0.8482    288.7041      6.0015     90.0000     -0.0815     -1.8365      0.8027
     27.7322     84.4373      5.1272    191.0584      6.0000      4.0223      3.9990     -0.0000     -1.2331      1.2331    288.7041      6.0015     90.0000     -0.1443     -2.5872      0.3318
     27.7659     84.4509      5.5453    191.0584     10.0000      4.0223      3.9990     -0.0000     -1.2065      1.2065    288.7041      6.0015     90.0000     -0.1599     -1.9507     -0.1098
     27.7996     84.4645      5.9634    191.0584     14.0000      4.0223      3.9990     -0.0000     -0.9672      0.9672    288.7041      6.0015     90.0000     -0.1464     -0.9435     -0.3364
     27.8333     84.4780      6.3815    191.0584     18.0000      4.0223      3.9990     -0.0000     -0.6697      0.6697    288.7041      6.0015     90.0000     -0.1260     -0.0400     -0.3920
     27.8670     84.4916      6.7996    191.0584     22.0000      4.0223      3.9990     -0.0000     -0.4009      0.4009    288.7041      6.0015     90.0000     -0.1073      0.6398     -0.3401
     27.9007     84.5052      7.2177    191.0584     26.0000      4.0223      3.9990     -0.0000     -0.2111      0.2111    288.7041      6.0015     90.0000     -0.0869      1.0524     -0.2342
     27.9344     84.5188      7.6359    191.0584     30.0000      4.0223      3.9990     -0.0000     -0.1229      0.1229    288.7041      6.0015     90.0021     -0.0694      1.1596     -0.1204
     27.9681     84.5325      8.0540    191.0584     34.0000      4.0223      3.9990     -0.0000     -0.1139      0.1139    288.7041      6.0015     90.0000     -0.0684      1.1057     -0.0226
     28.0017     84.5461      8.4721    191.0584     38.0000      4.0223      3.9990     -0.0000     -0.1539      0.1539    288.7041      6.0015     90.0000     -0.0722      1.0507      0.0619
     28.0354     84.5597      8.8902    191.0584     42.0000      4.0223      3.9990     -0.0000     -0.2565      0.2565    288.7041      6.0015     90.0000     -0.0649      0.8578      0.1378
     28.0691     84.5734      9.3083    191.0584     46.0000      4.0223      3.9990     -0.0000     -0.4351      0.4351    288.7041      6.0015     90.0000     -0.0477      0.4094      0.1923
     28.1028     84.5870      9.7264    191.0584     50.0000      4.0223      3.9990     -0.0000     -0.6743      0.6743    288.7041      6.0015     90.0000     -0.0226     -0.3256      0.2021
     28.1365     84.6007     10.1445    191.0584     54.0000      4.0223      3.9990     -0.0000     -0.8943      0.8943    288.7041      6.0015     90.0003      0.0456     -1.0801      0.1577
     28.1702     84.6143     10.5627    191.0584     58.0000      4.0223      3.9990     -0.0292     -0.9668      0.9672    288.7041      6.0015     91.7276     -0.0608     -1.2131      0.0776
     28.2039     84.6280     10.9808    191.0584     62.0000      4.0223      3.9990     -0.0617     -0.8620      0.8642    288.7041      6.0015     94.0946     -0.1934     -0.6252     -0.0023
     28.2375     84.6417     11.3989    191.0584     66.0000      4.0223      3.9990     -0.0781     -0.6698      0.6743    288.7041      6.0015     96.6484     -0.2383      0.2083     -0.0515
     28.2712     84.6554     11.8170    191.0584     70.0000      4.0223      3.9990     -0.0812     -0.4999      0.5065    288.7041      6.0015     99.2206     -0.2108      0.8244     -0.0578
     28.3049     84.6691     12.2351    191.0584     74.0000      4.0223      3.9990     -0.0739     -0.4190      0.4255    288.7041      6.0015    100.0000     -0.1187      0.9968     -0.0250
     28.3386     84.6828     12.6532    191.0584     78.0000      4.0223      3.9990     -0.0761     -0.4317      0.4383    288.7041      6.0015    100.0000     -0.0917      0.8308      0.0339
     28.3723     84.6965     13.0713    191.0584     82.0000      4.0223      3.9990     -0.0908     -0.5149      0.5228    288.7041      6.0015    100.0000     -0.1104      0.5423      0.1008
     28.4059     84.7102     13.4894    191.0584     86.0000      4.0223      3.9990     -0.1167     -0.6616      0.6718    288.7041      6.0015    100.0000     -0.1432      0.1783      0.1552
     28.4396     84.7240     13.9076    191.0584     90.0000      4.0223      3.9990     -0.1546     -0.8770      0.8905    288.7041      6.0015    100.0000     -0.2033     -0.3861      0.1778
     28.4733     84.7377     14.3257    191.0584     94.0000      4.0223      3.9990     -0.1995     -1.1313      1.1488    288.7041      6.0015    100.0000     -0.2820     -1.1453      0.1567
     28.5070     84.7515     14.7438    191.0584     98.0000      4.0223      3.9990     -0.2362     -1.3395      1.3601    288.7041      6.0015    100.0000     -0.3328     -1.8089      0.0929
     28.5406     84.7652     15.1619    191.0584    102.0000      4.0223      3.9990     -0.2481     -1.4070      1.4287    288.7041      6.0015    100.0000     -0.3103     -2.0357      0.0012
     28.5743     84.7790     15.5800    191.0584    106.0000      4.0223      3.9990     -0.2276     -1.2908      1.3107    288.7041      6.0015    100.0000     -0.1988     -1.7158     -0.0952
     28.6080     84.7928     15.9981    191.0584    110.0000      4.0223      3.9990     -0.1791     -1.0158      1.0315    288.7041      6.0015    100.0000     -0.0323     -0.9881     -0.1728
     28.6416     84.8065     16.4162    191.0584    114.0000      4.0223      3.9990     -0.1157     -0.6564      0.6665    288.7041      6.0015    100.0000      0.1301     -0.1265     -0.2156
     28.6753     84.8203     16.8344    191.0584    118.0000      4.0223      3.9990     -0.0530     -0.3006      0.3053    288.7041      6.0015    100.0000      0.2326      0.5986     -0.2200
     27.7098     84.3850      4.7091    195.0807      2.0000      4.0223      3.9990     -0.0000     -1.0780      1.0780    288.7041      6.0015     90.0000     -0.1162     -3.3422      0.9253
     27.7435     84.3985      5.1272    195.0807      6.0000      4.0223      3.9990     -0.0000     -1.4384      1.4384    288.7041      6.0015     90.0000     -0.1152     -3.6916      0.3529
     27.7772     84.4121      5.5453    195.0807     10.0000      4.0223      3.9990     -0.0000     -1.3279      1.3279    288.7041      6.0015     90.0000     -0.0935     -2.5563     -0.1368
     27.8110     84.4256      5.9634    195.0807     14.0000      4.0223      3.9990     -0.0000     -1.0186      1.0186    288.7041      6.0015     90.0000     -0.0751     -1.2871     -0.3742
     27.8447     84.4392      6.3815    195.0807     18.0000      4.0223      3.9990     -0.0000     -0.6653      0.6653    288.7041      6.0015     90.0000     -0.0675     -0.2458     -0.4306
     27.8784     84.4528      6.7996    195.0807     22.0000      4.0223      3.9990     -0.0000     -0.3406      0.3406    288.7041      6.0015     90.0000     -0.0687      0.5907     -0.3764
     27.9120     84.4664      7.2177    195.0807     26.0000      4.0223      3.9990     -0.0000     -0.0999      0.0999    288.7041      6.0015     90.0000     -0.0685      1.1745     -0.2639
     27.9457     84.4800      7.6359    195.0807     30.0000      4.0223      3.9990     -0.0000     -0.0000      0.0000    288.7041      6.0015     90.0000     -0.0608      1.2007     -0.1446
     27.9794     84.4936      8.0540    195.0807     34.0000      4.0223      3.9990      0.0000     -0.0000      0.0000    288.7041      6.0015      0.0000     -0.0618      0.9326     -0.0497
     28.0131     84.5072      8.4721    195.0807     38.0000      4.0223      3.9990      0.0000     -0.0000      0.0000    288.7041      6.0015      0.0000     -0.0763      1.0597      0.0236
     28.0468     84.5208      8.8902    195.0807     42.0000      4.0223      3.9990     -0.0000     -0.0453      0.0453    288.7041      6.0015     90.0000     -0.0911      1.0710      0.0845
     28.0805     84.5344      9.3083    195.0807     46.0000      4.0223      3.9990     -0.0000     -0.1528      0.1528    288.7041      6.0015     90.0000     -0.0906      0.8772      0.1246
     28.1142     84.5481      9.7264    195.0807     50.0000      4.0223      3.9990     -0.0000     -0.3263      0.3263    288.7041      6.0015     90.0000     -0.0538      0.3300      0.1249
     28.1479     84.5617     10.1445    195.0807     54.0000      4.0223      3.9990     -0.0104     -0.4910      0.4911    288.7041      6.0015     91.2149     -0.0378     -0.2803      0.0804
     28.1816     84.5754     10.5627    195.0807     58.0000      4.0223      3.9990     -0.0569     -0.5243      0.5274    288.7041      6.0015     96.1881     -0.2403     -0.3085      0.0118
     28.2153     84.5891     10.9808    195.0807     62.0000      4.0223      3.9990     -0.0721     -0.4090      0.4153    288.7041      6.0015    100.0000     -0.2442      0.2992     -0.0479
     28.2490     84.6027     11.3989    195.0807     66.0000      4.0223      3.9990     -0.0433     -0.2456      0.2494    288.7041      6.0015    100.0000      0.0365      0.9883     -0.0749
     28.2826     84.6164     11.8170    195.0807     70.0000      4.0223      3.9990     -0.0237     -0.1347      0.1367    288.7041      6.0015    100.0000      0.1861      1.3139     -0.0640
     28.3163     84.6301     12.2351    195.0807     74.0000      4.0223      3.9990     -0.0172     -0.0977      0.0992    288.7041      6.0015    100.0000      0.2118      1.3246     -0.0236
     28.3500     84.6438     12.6532    195.0807     78.0000      4.0223      3.9990     -0.0208     -0.1181      0.1199    288.7041      6.0015    100.0000      0.1832      1.2153      0.0329
     28.3837     84.6575     13.0713    195.0807     82.0000      4.0223      3.9990     -0.0333     -0.1891      0.1921    288.7041      6.0015    100.0000      0.1464      1.0760      0.0900
     28.4174     84.6712     13.4894    195.0807     86.0000      4.0223      3.9990     -0.0594     -0.3367      0.3418    288.7041      6.0015    100.0000      0.0824      0.7163      0.1317
     28.4510     84.6849     13.9076    195.0807     90.0000      4.0223      3.9990     -0.0978     -0.5545      0.5630    288.7041      6.0015    100.0000     -0.0137      0.1251      0.1439
     28.4847     84.6987     14.3257    195.0807     94.0000      4.0223      3.9990     -0.1411     -0.8002      0.8125    288.7041      6.0015    100.0000     -0.1120     -0.5905      0.1193
     28.5184     84.7124     14.7438    195.0807     98.0000      4.0223      3.9990     -0.1762     -0.9991      1.0145    288.7041      6.0015    100.0000     -0.1656     -1.1856      0.0612
     28.5521     84.7262     15.1619    195.0807    102.0000      4.0223      3.9990     -0.1901     -1.0779      1.0945    288.7041      6.0015    100.0000     -0.1441     -1.4161     -0.0170
     28.5857     84.7399     15.5800    195.0807    106.0000      4.0223      3.9990     -0.1771     -1.0045      1.0200    288.7041      6.0015    100.0000     -0.0547     -1.2077     -0.0958
     28.6194     84.7537     15.9981    195.0807    110.0000      4.0223      3.9990     -0.1412     -0.8006      0.8129    288.7041      6.0015    100.0000      0.0653     -0.6767     -0.1565
     28.6531     84.7675     16.4162    195.0807    114.0000      4.0223      3.9990     -0.0926     -0.5249      0.5330    288.7041      6.0015    100.0000      0.1678     -0.0390     -0.1876
     28.6868     84.7812     16.8344    195.0807    118.0000      4.0223      3.9990     -0.0430     -0.2439      0.2476    288.7041      6.0015    100.0000      0.2130      0.5134     -0.1871
     27.7212     84.3462      4.7091    199.1029      2.0000      4.0223      3.9990     -0.0153     -0.8885      0.8886    288.7041      6.0015     90.9872     -0.3530     -3.0741      0.6785
     27.7549     84.3597      5.1272    199.1029      6.0000      4.0223      3.9990     -0.0000     -1.3015      1.3015    288.7041      6.0015     90.0000     -0.1040     -4.4308      0.2633
     27.7886     84.3732      5.5453    199.1029     10.0000      4.0223      3.9990     -0.0000     -1.3158      1.3158    288.7041      6.0015     90.0000     -0.0207     -4.2501     -0.1045
     27.8223     84.3868      5.9634    199.1029     14.0000      4.0223      3.9990     -0.0000     -1.0985      1.0985    288.7041      6.0015     90.0000      0.0312     -3.3427     -0.2901
     27.8560     84.4004      6.3815    199.1029     18.0000      4.0223      3.9990     -0.0000     -0.7847      0.7847    288.7041      6.0015     90.0000      0.0491     -2.1908     -0.3414
     27.8897     84.4139      6.7996    199.1029     22.0000      4.0223      3.9990     -0.0000     -0.4526      0.4526    288.7041      6.0015     90.0000      0.0406     -0.9620     -0.3063
     27.9234     84.4275      7.2177    199.1029     26.0000      4.0223      3.9990     -0.0000     -0.1646      0.1646    288.7041      6.0015     90.0000      0.0102      0.1993     -0.2217
     27.9571     84.4411      7.6359    199.1029     30.0000      4.0223      3.9990     -0.0000     -0.0074      0.0074    288.7041      6.0015     90.0000     -0.0269      0.7768     -0.1292
     27.9908     84.4547      8.0540    199.1029     34.0000      4.0223      3.9990      0.0000     -0.0000      0.0000    288.7041      6.0015      0.0000     -0.0486      0.5208     -0.0587
     28.0245     84.4683      8.4721    199.1029     38.0000      4.0223      3.9990      0.0000     -0.0000      0.0000    288.7041      6.0015      0.0000     -0.0609      0.5122     -0.0092
     28.0582     84.4819      8.8902    199.1029     42.0000      4.0223      3.9990      0.0000     -0.0000      0.0000    288.7041      6.0015      0.0000     -0.0752      0.6288      0.0299
     28.0919     84.4955      9.3083    199.1029     46.0000      4.0223      3.9990      0.0000     -0.0000      0.0000    288.7041      6.0015      0.0000     -0.0848      0.9242      0.0555
     28.1256     84.5092      9.7264    199.1029     50.0000      4.0223      3.9990     -0.0000     -0.0553      0.0553    288.7041      6.0015     90.0000     -0.0692      0.8953      0.0538
     28.1593     84.5228     10.1445    199.1029     54.0000      4.0223      3.9990     -0.0000     -0.1538      0.1538    288.7041      6.0015     90.0000      0.0272      0.4591      0.0210
     28.1930     84.5364     10.5627    199.1029     58.0000      4.0223      3.9990     -0.0334     -0.1892      0.1921    288.7041      6.0015    100.0000     -0.0992      0.3005     -0.0272
     28.2267     84.5501     10.9808    199.1029     62.0000      4.0223      3.9990     -0.0224     -0.1273      0.1292    288.7041      6.0015    100.0000      0.0896      0.6225     -0.0655
     28.2604     84.5638     11.3989    199.1029     66.0000      4.0223      3.9990     -0.0056     -0.0316      0.0321    288.7041      6.0015    100.0000      0.2054      1.0692     -0.0773
     28.2941     84.5774     11.8170    199.1029     70.0000      4.0223      3.9990      0.0000     -0.0000      0.0000    288.7041      6.0015      0.0000      0.2015      1.0166     -0.0606
     28.3277     84.5911     12.2351    199.1029     74.0000      4.0223      3.9990      0.0000     -0.0000      0.0000    288.7041      6.0015      0.0000      0.1712      0.8860     -0.0234
     28.3614     84.6048     12.6532    199.1029     78.0000      4.0223      3.9990      0.0000     -0.0000      0.0000    288.7041      6.0015      0.0000      0.1675      0.9264      0.0232
     28.3951     84.6185     13.0713    199.1029     82.0000      4.0223      3.9990     -0.0003     -0.0014      0.0015    288.7041      6.0015    100.0000      0.1941      1.2025      0.0675
     28.4288     84.6322     13.4894    199.1029     86.0000      4.0223      3.9990     -0.0163     -0.0926      0.0940    288.7041      6.0015    100.0000      0.1344      1.0054      0.0977
     28.4625     84.6459     13.9076    199.1029     90.0000      4.0223      3.9990     -0.0468     -0.2653      0.2694    288.7041      6.0015    100.0000      0.0126      0.4291      0.1041
     28.4962     84.6596     14.3257    199.1029     94.0000      4.0223      3.9990     -0.0847     -0.4805      0.4879    288.7041      6.0015    100.0000     -0.1276     -0.3725      0.0820
     28.5298     84.6734     14.7438    199.1029     98.0000      4.0223      3.9990     -0.1199     -0.6798      0.6903    288.7041      6.0015    100.0000     -0.2392     -1.1810      0.0352
     28.5635     84.6871     15.1619    199.1029    102.0000      4.0223      3.9990     -0.1418     -0.8041      0.8165    288.7041      6.0015    100.0000     -0.2882     -1.7592     -0.0254
     28.5972     84.7008     15.5800    199.1029    106.0000      4.0223      3.9990     -0.1440     -0.8167      0.8293    288.7041      6.0015    100.0000     -0.2662     -1.9531     -0.0848
     28.6309     84.7146     15.9981    199.1029    110.0000      4.0223      3.9990     -0.1266     -0.7180      0.7291    288.7041      6.0015    100.0000     -0.1899     -1.7557     -0.1292
     28.6645     84.7284     16.4162    199.1029    114.0000      4.0223      3.9990     -0.0949     -0.5382      0.5465    288.7041      6.0015    100.0000     -0.0887     -1.2852     -0.1504
     28.6982     84.7421     16.8344    199.1029    118.0000      4.0223      3.9990     -0.0544     -0.3088      0.3136    288.7041      6.0015    100.0000      0.0221     -0.6428     -0.1474
